# Supplementary material for: 1,4-Diazo­niabicyclo­[2.2.2]octane bis­(2-chloro­benzoate)
Source: Acta Crystallogr Sect E Struct Rep Online. 2008 Jul 5;64(Pt 8):o1416. doi: 10.1107/S1600536808020096 (PMC2962050; doi:10.1107/S1600536808020096)
Supplement: Supplementary file 2 [file e-64-o1416-Isup2.hkl]

# 
# h,k,l, Fc-squared, Fo-squared, sigma(Fo-squared) and status flag 
# 
data_I
_shelx_title ' ss0713 in Pca2(1)' 
_shelx_refln_list_code          4 
_shelx_F_calc_maximum      215.41 
_exptl_crystal_F_000       888.00 
_reflns_d_resolution_high  0.8398 
 
loop_ 
 _symmetry_equiv_pos_as_xyz 
 'x, y, z' 
 '-x, -y, z+1/2' 
 'x+1/2, -y, z' 
 '-x+1/2, y, z+1/2' 
 
_cell_length_a    19.7694 
_cell_length_b    11.3986 
_cell_length_c     8.9751 
_cell_angle_alpha  90.000 
_cell_angle_beta   90.000 
_cell_angle_gamma  90.000 
 
_shelx_F_squared_multiplier     1.000 
 
loop_ 
 _refln_index_h 
 _refln_index_k 
 _refln_index_l 
 _refln_F_squared_calc 
 _refln_F_squared_meas 
 _refln_F_squared_sigma 
 _refln_observed_status 
   0   0 -10      135.84      135.49      8.03 o 
   2   0 -10       25.92       27.16      4.49 o 
   4   0 -10       14.08       14.16      4.19 o 
   6   0 -10       14.47       15.86      7.17 o 
   8   0 -10       19.20       14.60      7.79 o 
   0   1 -10      123.81      120.43      5.44 o 
   1   1 -10       65.25       64.26      3.35 o 
   2   1 -10       64.04       62.20      3.33 o 
   3   1 -10       26.51       26.87      3.12 o 
   4   1 -10        3.17        0.91      2.99 o 
   5   1 -10        0.10       -0.30      3.00 o 
   6   1 -10      116.38      134.52      5.56 o 
   7   1 -10       13.13       14.03      5.11 o 
   8   1 -10       11.72       15.15      5.44 o 
   0   2 -10      105.83       97.31      5.36 o 
   1   2 -10       31.99       34.09      3.22 o 
   2   2 -10       10.40       14.82      3.26 o 
   3   2 -10      182.76      196.31      4.65 o 
   4   2 -10       12.61        9.43      3.13 o 
   5   2 -10        1.81       -0.69      3.22 o 
   6   2 -10       28.88       31.34      5.04 o 
   7   2 -10       26.07       28.54      6.15 o 
   0   3 -10       12.78        8.34      4.77 o 
   1   3 -10       12.11        7.72      3.40 o 
   2   3 -10       40.97       40.05      3.62 o 
   3   3 -10       22.72       20.72      3.57 o 
   4   3 -10       17.10       11.18      3.52 o 
   5   3 -10        0.85        5.17      4.17 o 
   6   3 -10       98.42      126.54     10.30 o 
   0   4 -10       22.11       19.31      4.27 o 
   1   4 -10       13.71       12.39      2.88 o 
   2   4 -10        2.33        2.30      3.24 o 
   3   4 -10       12.46       17.49      3.32 o 
   4   4 -10       18.24       20.25      3.67 o 
   2   0  -9        8.99        6.71      3.26 o 
   4   0  -9        0.87        3.75      3.49 o 
   6   0  -9       27.70       22.87      3.77 o 
   8   0  -9       39.00       40.59      4.35 o 
  10   0  -9      271.87      287.17      7.85 o 
  12   0  -9       33.50       31.43      7.86 o 
   1   1  -9        1.15       -2.33      2.33 o 
   2   1  -9      190.59      186.70      4.02 o 
   3   1  -9      148.67      140.91      3.64 o 
   4   1  -9      128.24      132.94      3.84 o 
   5   1  -9       42.25       37.44      2.76 o 
   6   1  -9       87.44       85.50      3.80 o 
   7   1  -9       50.84       49.26      3.07 o 
   8   1  -9       68.96       73.58      3.68 o 
   9   1  -9       41.54       45.12      3.14 o 
  10   1  -9       33.17       25.46      3.07 o 
  11   1  -9       38.37       26.46      3.19 o 
  12   1  -9        4.13        7.22      5.20 o 
   1   2  -9       41.59       46.41      2.85 o 
   2   2  -9      121.02      121.95      5.04 o 
   3   2  -9       43.62       35.28      2.78 o 
   4   2  -9       39.22       43.20      2.85 o 
   5   2  -9      352.49      347.18      5.78 o 
   6   2  -9       44.54       44.73      2.99 o 
   7   2  -9      477.10      497.07      7.55 o 
   8   2  -9       38.02       36.40      3.06 o 
   9   2  -9       52.38       44.00      3.19 o 
  10   2  -9       62.28       71.23      3.61 o 
  11   2  -9       48.19       46.71      4.23 o 
  12   2  -9        4.28       -2.55      7.30 o 
   1   3  -9       51.46       47.47      3.44 o 
   2   3  -9       15.41       15.72      2.57 o 
   3   3  -9       41.11       48.49      3.02 o 
   4   3  -9       20.82       28.78      2.85 o 
   5   3  -9       76.66       84.43      3.56 o 
   6   3  -9       68.51       79.21      3.95 o 
   7   3  -9        1.10        2.10      3.03 o 
   8   3  -9       39.08       37.71      3.49 o 
   9   3  -9       24.57       23.00      3.35 o 
  10   3  -9       12.97       13.43      2.92 o 
  11   3  -9        3.93        3.67      4.14 o 
   1   4  -9      101.00       89.18      2.85 o 
   2   4  -9      119.01      121.73      3.98 o 
   3   4  -9       53.69       57.08      2.60 o 
   4   4  -9       52.36       53.80      2.57 o 
   5   4  -9       10.90       11.90      2.27 o 
   6   4  -9       31.14       36.23      2.56 o 
   7   4  -9      125.80      134.20      4.93 o 
   8   4  -9       39.77       47.06      3.05 o 
   9   4  -9        5.10        3.50      2.77 o 
  10   4  -9      102.26      109.80      4.19 o 
   1   5  -9      159.02      163.58      3.63 o 
   2   5  -9        7.04        7.57      2.11 o 
   3   5  -9       21.47       12.73      2.26 o 
   4   5  -9       51.36       52.22      2.87 o 
   5   5  -9       83.17       69.99      2.95 o 
   6   5  -9       11.86       10.01      2.51 o 
   7   5  -9       32.34       28.48      2.72 o 
   8   5  -9       58.04       70.94      4.50 o 
   9   5  -9       36.83       41.32      4.46 o 
   1   6  -9        9.40       10.45      4.17 o 
   2   6  -9      208.44      214.83      6.70 o 
   3   6  -9       71.26       69.67      4.93 o 
   4   6  -9       46.47       50.94      5.79 o 
   5   6  -9        9.53       12.55      6.32 o 
   6   6  -9       11.10        8.04      6.43 o 
   7   6  -9       28.45       33.79      6.98 o 
   1   7  -9        7.59       13.34      6.40 o 
   2   7  -9       58.58       63.31      7.23 o 
   3   7  -9       30.04       33.02      7.15 o 
   0   0  -8       58.41       54.17      4.68 o 
   2   0  -8      235.67      254.29      8.45 o 
   4   0  -8       13.55       14.07      4.22 o 
   6   0  -8      391.66      383.73      8.13 o 
   8   0  -8      207.62      198.27      5.76 o 
  10   0  -8      134.42      134.15      5.01 o 
  12   0  -8       49.52       44.88      4.12 o 
  14   0  -8        7.00        5.30      4.17 o 
   0   1  -8     1405.22     1318.09     19.89 o 
   1   1  -8       27.90       27.53      2.21 o 
   2   1  -8      272.22      270.04      4.52 o 
   3   1  -8      235.88      225.64      4.13 o 
   4   1  -8       42.66       38.76      2.35 o 
   5   1  -8      217.85      204.29      4.06 o 
   6   1  -8      219.78      226.78      4.28 o 
   7   1  -8       26.41       21.76      2.39 o 
   8   1  -8       13.81       18.76      2.37 o 
   9   1  -8      149.71      151.89      5.25 o 
  10   1  -8      353.01      329.55      5.49 o 
  11   1  -8       62.00       61.51      3.05 o 
  12   1  -8       19.54       25.71      3.58 o 
  13   1  -8       56.26       49.73      3.16 o 
  14   1  -8       19.12       19.69      3.17 o 
  15   1  -8       36.76       41.43      5.58 o 
   0   2  -8      556.97      556.28     10.04 o 
   1   2  -8      103.12       99.39      2.88 o 
   2   2  -8       60.35       54.60      2.49 o 
   3   2  -8      229.44      219.26      4.15 o 
   4   2  -8      134.63      122.63      3.78 o 
   5   2  -8       35.00       41.41      2.40 o 
   6   2  -8        4.02        2.48      2.14 o 
   7   2  -8      265.06      254.94      4.58 o 
   8   2  -8       12.23       14.76      2.35 o 
   9   2  -8       84.31       74.23      3.21 o 
  10   2  -8       10.94        8.28      2.58 o 
  11   2  -8        4.99        3.62      2.56 o 
  12   2  -8       90.46       85.29      3.40 o 
  13   2  -8       56.91       54.34      3.12 o 
  14   2  -8        9.05       14.09      2.90 o 
  15   2  -8       15.45       10.28      5.14 o 
   0   3  -8      889.90      858.91     14.56 o 
   1   3  -8       43.62       48.94      2.06 o 
   2   3  -8      626.61      620.72      8.00 o 
   3   3  -8       40.85       37.74      2.02 o 
   4   3  -8      147.73      147.98      3.15 o 
   5   3  -8        5.25        4.97      1.95 o 
   6   3  -8      189.71      192.18      3.68 o 
   7   3  -8      153.26      169.69      3.51 o 
   8   3  -8      100.30      105.91      2.99 o 
   9   3  -8       38.35       36.91      2.88 o 
  10   3  -8      267.93      255.89      4.74 o 
  11   3  -8       25.91       30.31      2.66 o 
  12   3  -8       38.61       50.36      3.10 o 
  13   3  -8       23.61       21.65      2.96 o 
  14   3  -8      124.97      144.16      6.77 o 
   0   4  -8       50.24       55.56      4.77 o 
   1   4  -8       37.60       40.22      2.50 o 
   2   4  -8       83.95       69.77      2.62 o 
   3   4  -8      136.71      134.48      3.03 o 
   4   4  -8       32.36       30.84      2.06 o 
   5   4  -8       56.81       53.16      2.29 o 
   6   4  -8       33.29       32.60      2.12 o 
   7   4  -8        8.58        5.77      1.77 o 
   8   4  -8        8.70        7.30      1.83 o 
   9   4  -8       51.10       50.76      2.20 o 
  10   4  -8       71.68       73.15      2.67 o 
  11   4  -8        5.59        8.92      2.21 o 
  12   4  -8       19.36       18.30      2.93 o 
  13   4  -8       41.86       38.11      3.32 o 
   0   5  -8      197.10      188.54      6.34 o 
   1   5  -8      140.34      138.25      3.78 o 
   2   5  -8      130.35      137.47      4.35 o 
   3   5  -8      612.58      636.59      8.05 o 
   4   5  -8      149.66      141.27      3.85 o 
   5   5  -8       76.47       76.68      4.23 o 
   6   5  -8       29.40       31.51      2.24 o 
   7   5  -8       30.37       19.58      2.26 o 
   8   5  -8        3.01        0.78      2.86 o 
   9   5  -8      137.06      153.08      4.47 o 
  10   5  -8       11.05       14.57      3.17 o 
  11   5  -8       20.50       24.38      3.68 o 
  12   5  -8       17.97       24.50      4.45 o 
   0   6  -8      160.74      147.97      7.03 o 
   1   6  -8       49.66       51.46      2.93 o 
   2   6  -8        5.86        1.46      2.90 o 
   3   6  -8       54.47       55.79      3.43 o 
   4   6  -8      124.88      127.27      4.33 o 
   5   6  -8       51.12       60.30      3.85 o 
   6   6  -8       11.25        5.85      3.13 o 
   7   6  -8       13.13       10.90      3.27 o 
   8   6  -8       12.50       14.85      3.46 o 
   9   6  -8        0.64        0.23      3.38 o 
  10   6  -8       26.60       25.61      4.70 o 
  11   6  -8       21.38       27.71      6.91 o 
   0   7  -8      340.43      342.42     11.23 o 
   1   7  -8       35.19       35.27      4.07 o 
   2   7  -8       45.19       46.17      4.34 o 
   3   7  -8       68.57       68.21      4.53 o 
   4   7  -8       38.35       39.35      4.34 o 
   5   7  -8       16.42       16.64      4.00 o 
   6   7  -8       18.75       20.38      4.05 o 
   7   7  -8        7.82        7.08      4.15 o 
   8   7  -8       87.02       83.47      5.89 o 
   9   7  -8        8.78        6.01      6.02 o 
   0   8  -8        2.66        1.46      8.36 o 
   1   8  -8        2.79        0.25      5.75 o 
   2   8  -8       66.02       67.52      8.32 o 
   3   8  -8       49.13       55.29      8.59 o 
   4   8  -8        4.71       10.04      6.20 o 
   5   8  -8      105.26       97.41      7.68 o 
   2   0  -7       33.25       36.46      2.62 o 
   4   0  -7      359.19      362.84      7.09 o 
   6   0  -7      599.85      566.02     13.21 o 
   8   0  -7      848.95      827.42     13.38 o 
  10   0  -7      992.02      959.44     15.28 o 
  12   0  -7      282.58      345.01     10.37 o 
  14   0  -7       80.27       78.22      4.62 o 
  16   0  -7      225.60      260.66      8.77 o 
   1   1  -7       81.93      108.07      2.74 o 
   2   1  -7      199.92      185.99      3.45 o 
   3   1  -7      140.75      121.43      3.26 o 
   4   1  -7       22.12       24.72      1.85 o 
   5   1  -7       18.49       21.48      1.91 o 
   6   1  -7       47.46       42.21      2.10 o 
   7   1  -7      246.03      245.00      4.11 o 
   8   1  -7      360.36      357.86      6.64 o 
   9   1  -7      148.82      140.46      3.25 o 
  10   1  -7       41.13       43.15      2.47 o 
  11   1  -7       57.11       57.85      4.08 o 
  12   1  -7       50.59       48.96      2.71 o 
  13   1  -7       11.75        6.92      2.58 o 
  14   1  -7       70.68       69.30      3.42 o 
  15   1  -7       59.34       60.93      3.52 o 
  16   1  -7        5.86        9.30      3.09 o 
  17   1  -7      122.45      119.30      5.58 o 
   1   2  -7      128.03      131.21      2.49 o 
   2   2  -7       72.06       69.60      1.95 o 
   3   2  -7      648.23      614.99      6.48 o 
   4   2  -7       10.20       14.51      1.59 o 
   5   2  -7     1479.44     1456.38     14.35 o 
   6   2  -7      115.97      106.38      2.58 o 
   7   2  -7     1128.61     1137.32     11.58 o 
   8   2  -7      355.23      358.56      5.23 o 
   9   2  -7      213.66      189.27      3.85 o 
  10   2  -7       53.41       51.22      2.61 o 
  11   2  -7      469.25      413.74      6.44 o 
  12   2  -7       61.00       62.57      2.79 o 
  13   2  -7        1.39        2.03      2.26 o 
  14   2  -7        7.87        6.59      2.49 o 
  15   2  -7        2.17        0.90      2.63 o 
  16   2  -7       20.49       24.09      3.06 o 
  17   2  -7       97.97       88.22      4.77 o 
   1   3  -7      324.10      303.13      3.87 o 
   2   3  -7       19.52       18.08      1.51 o 
   3   3  -7        1.35        0.54      1.40 o 
   4   3  -7      107.92      110.45      2.37 o 
   5   3  -7       10.75       11.44      1.53 o 
   6   3  -7       43.82       41.55      1.84 o 
   7   3  -7       11.70       16.84      1.66 o 
   8   3  -7      110.15       98.62      2.58 o 
   9   3  -7       15.66       13.46      1.82 o 
  10   3  -7      271.04      289.17      4.35 o 
  11   3  -7       26.20       25.32      2.10 o 
  12   3  -7       10.20       12.07      2.19 o 
  13   3  -7        4.53        4.37      2.24 o 
  14   3  -7       39.31       40.59      2.89 o 
  15   3  -7       77.86       83.02      3.43 o 
  16   3  -7       10.63       17.62      3.21 o 
   1   4  -7      190.77      178.83      3.05 o 
   2   4  -7      143.26      129.62      2.41 o 
   3   4  -7       35.99       36.73      2.02 o 
   4   4  -7      104.65       93.24      2.12 o 
   5   4  -7      135.41      125.32      2.48 o 
   6   4  -7        7.44        5.03      1.36 o 
   7   4  -7      715.72      724.47      7.36 o 
   8   4  -7      115.81      125.97      2.60 o 
   9   4  -7       70.33       82.78      2.23 o 
  10   4  -7      296.70      317.89      4.41 o 
  11   4  -7      117.67      108.40      2.86 o 
  12   4  -7       18.50       20.28      1.96 o 
  13   4  -7       86.01      102.49      3.75 o 
  14   4  -7       33.08       33.19      2.47 o 
  15   4  -7       48.93       51.20      3.16 o 
  16   4  -7       56.31       63.43      5.25 o 
   1   5  -7       19.74       18.95      2.11 o 
   2   5  -7      104.81      115.97      3.64 o 
   3   5  -7       95.32       96.75      2.70 o 
   4   5  -7       61.85       69.30      2.55 o 
   5   5  -7      107.83      112.04      3.53 o 
   6   5  -7       10.63        6.42      2.15 o 
   7   5  -7        8.30        6.38      2.42 o 
   8   5  -7      129.59      140.36      4.03 o 
   9   5  -7        0.57       -1.84      2.59 o 
  10   5  -7       85.35       93.30      4.28 o 
  11   5  -7       51.18       43.76      3.31 o 
  12   5  -7       15.43       16.44      3.18 o 
  13   5  -7       42.25       48.02      3.68 o 
  14   5  -7       27.91       29.81      3.67 o 
  15   5  -7       22.83       21.25      5.77 o 
   1   6  -7      245.65      230.47      4.45 o 
   2   6  -7      543.96      554.50      7.72 o 
   3   6  -7      125.06      125.91      3.45 o 
   4   6  -7      337.96      341.24      6.92 o 
   5   6  -7      103.74      102.94      3.20 o 
   6   6  -7      205.47      215.72      4.76 o 
   7   6  -7      290.90      280.33      6.05 o 
   8   6  -7      543.75      523.01      8.92 o 
   9   6  -7       37.29       40.98      3.35 o 
  10   6  -7      216.18      237.04      5.91 o 
  11   6  -7       83.98       73.98      3.99 o 
  12   6  -7       12.47        8.27      3.56 o 
  13   6  -7      108.59      109.36      4.75 o 
  14   6  -7       78.83       91.88      5.70 o 
   1   7  -7        3.72        6.08      3.16 o 
   2   7  -7       13.01       17.58      3.28 o 
   3   7  -7       98.07      103.88      4.40 o 
   4   7  -7       32.11       31.20      3.44 o 
   5   7  -7       36.63       41.09      3.72 o 
   6   7  -7       15.97       14.30      4.16 o 
   7   7  -7      165.75      169.12      7.75 o 
   8   7  -7       69.61       61.20      4.35 o 
   9   7  -7        3.00        5.67      3.88 o 
  10   7  -7       45.86       46.36      4.45 o 
  11   7  -7       41.49       40.04      4.58 o 
  12   7  -7       16.42        9.05     10.01 o 
  13   7  -7        4.57        2.38      9.41 o 
   1   8  -7       10.38        3.11      5.07 o 
   2   8  -7      125.52      135.44      7.14 o 
   3   8  -7       88.91       87.38      6.40 o 
   4   8  -7        6.86        7.08      5.22 o 
   5   8  -7       26.31       29.48      5.63 o 
   6   8  -7       12.87        7.33      5.26 o 
   7   8  -7       80.70       86.05      6.83 o 
   8   8  -7       14.05       15.75      4.89 o 
   9   8  -7       40.93       44.97      5.44 o 
  10   8  -7        4.01        6.19      6.29 o 
  11   8  -7       15.70       13.48      9.28 o 
   1   9  -7       21.78       32.37      8.20 o 
   2   9  -7      208.72      209.86      9.03 o 
   3   9  -7       16.82       18.60      5.92 o 
   4   9  -7       32.07       33.56      6.12 o 
   5   9  -7       70.18       70.94      6.62 o 
   6   9  -7        0.19       -2.04      5.78 o 
   7   9  -7       21.41       21.65      6.05 o 
   8   9  -7       51.05       45.97      9.14 o 
   1  10  -7       23.81       23.50      6.11 o 
   2  10  -7      218.81      219.52      9.43 o 
   3  10  -7        2.77        7.99      5.93 o 
   0   0  -6       84.24       74.65      3.12 o 
   2   0  -6       52.05       48.04      1.94 o 
   4   0  -6      662.18      690.00     10.98 o 
   6   0  -6     1318.64     1296.51     17.09 o 
   8   0  -6      346.65      316.93      6.41 o 
  10   0  -6       83.84       87.24      7.88 o 
  12   0  -6      477.61      478.40     10.54 o 
  14   0  -6       99.81      100.03      5.04 o 
  16   0  -6       39.97       38.03      4.67 o 
  18   0  -6       53.58       63.36      5.67 o 
   0   1  -6     1617.84     1652.97     19.41 o 
   1   1  -6       39.26       33.51      1.28 o 
   2   1  -6      363.76      376.05      3.90 o 
   3   1  -6      894.24      901.46      7.93 o 
   4   1  -6      166.60      151.72      2.48 o 
   5   1  -6     1106.06     1133.54     10.68 o 
   6   1  -6      114.58      102.85      2.11 o 
   7   1  -6       15.39       15.49      1.41 o 
   8   1  -6       73.29       73.59      2.49 o 
   9   1  -6      728.18      714.71      8.85 o 
  10   1  -6      435.89      439.13      6.26 o 
  11   1  -6       57.18       56.67      2.52 o 
  12   1  -6       14.88       16.26      2.25 o 
  13   1  -6       38.51       27.37      2.63 o 
  14   1  -6       18.98       17.37      2.47 o 
  15   1  -6      384.32      366.74      7.15 o 
  16   1  -6       22.64       15.96      3.11 o 
  17   1  -6       68.47       65.69      3.78 o 
  18   1  -6       23.95       22.03      3.60 o 
  19   1  -6       15.10       22.58      4.96 o 
   0   2  -6      228.31      229.25      3.97 o 
   1   2  -6       34.76       36.63      1.48 o 
   2   2  -6       74.08       67.38      1.54 o 
   3   2  -6      143.53      149.68      2.38 o 
   4   2  -6      207.60      195.28      3.16 o 
   5   2  -6       94.73      100.85      2.06 o 
   6   2  -6      213.16      212.39      3.07 o 
   7   2  -6        1.12       -0.96      1.34 o 
   8   2  -6       61.14       63.63      1.95 o 
   9   2  -6      136.48      141.03      2.98 o 
  10   2  -6      167.81      160.45      3.27 o 
  11   2  -6      487.88      452.54      5.60 o 
  12   2  -6        1.63        0.34      1.86 o 
  13   2  -6      105.28      103.27      2.96 o 
  14   2  -6       51.89       50.51      2.54 o 
  15   2  -6        5.26        5.18      2.31 o 
  16   2  -6      102.53       90.25      3.25 o 
  17   2  -6       74.66       83.44      5.15 o 
  18   2  -6       14.93       13.22      3.24 o 
  19   2  -6       31.88       34.10      5.44 o 
   0   3  -6     3675.53     3840.79     53.52 o 
   1   3  -6      257.67      255.82      3.06 o 
   2   3  -6     1920.89     1863.63     16.76 o 
   3   3  -6       47.34       50.28      1.56 o 
   4   3  -6        9.25        7.20      1.22 o 
   5   3  -6      329.88      324.72      3.92 o 
   6   3  -6     1136.97     1080.99     10.82 o 
   7   3  -6      166.88      172.40      2.97 o 
   8   3  -6      536.90      509.36      5.52 o 
   9   3  -6       34.40       32.41      1.61 o 
  10   3  -6      518.34      491.50      5.52 o 
  11   3  -6      321.97      327.36      4.51 o 
  12   3  -6      449.58      448.74      5.64 o 
  13   3  -6       25.12       18.85      1.96 o 
  14   3  -6       53.51       69.69      2.61 o 
  15   3  -6      123.26      127.37      3.96 o 
  16   3  -6       36.75       35.16      2.53 o 
  17   3  -6        9.47        7.22      2.73 o 
  18   3  -6      148.09      145.05      6.49 o 
   0   4  -6       51.19       49.76      2.41 o 
   1   4  -6       97.79       98.51      1.78 o 
   2   4  -6       37.09       36.85      1.34 o 
   3   4  -6       36.08       35.20      1.59 o 
   4   4  -6       48.76       46.35      1.38 o 
   5   4  -6        6.68        8.15      1.10 o 
   6   4  -6      114.40      133.79      2.23 o 
   7   4  -6       74.04       69.04      1.69 o 
   8   4  -6       25.62       32.85      1.44 o 
   9   4  -6      168.31      158.77      2.61 o 
  10   4  -6      147.70      169.01      2.90 o 
  11   4  -6      121.63      108.55      3.01 o 
  12   4  -6       41.29       47.16      1.88 o 
  13   4  -6      172.84      171.41      4.00 o 
  14   4  -6       12.61       18.62      2.03 o 
  15   4  -6       98.19      110.52      3.09 o 
  16   4  -6       58.58       62.01      2.63 o 
  17   4  -6       24.33       24.29      2.85 o 
  18   4  -6       18.87       21.94      4.79 o 
   0   5  -6      442.59      460.05      7.05 o 
   1   5  -6      679.00      679.87      7.17 o 
   2   5  -6       12.14       10.47      1.54 o 
   3   5  -6      486.62      504.39      6.66 o 
   4   5  -6      414.50      449.98      5.28 o 
   5   5  -6      276.04      307.99      4.66 o 
   6   5  -6        0.28        0.17      1.81 o 
   7   5  -6      192.63      177.42      3.86 o 
   8   5  -6       53.11       60.66      3.14 o 
   9   5  -6       12.17       14.37      2.40 o 
  10   5  -6       52.69       52.00      2.91 o 
  11   5  -6      165.90      159.10      4.60 o 
  12   5  -6       26.43       20.00      2.78 o 
  13   5  -6      170.29      150.23      4.33 o 
  14   5  -6        2.34        3.78      3.03 o 
  15   5  -6      180.01      189.20      5.19 o 
  16   5  -6       18.46       12.48      3.49 o 
  17   5  -6        0.51       -2.35      5.55 o 
   0   6  -6      292.61      273.85      6.32 o 
   1   6  -6      217.03      235.98      3.80 o 
   2   6  -6        3.66        3.28      1.58 o 
   3   6  -6      130.01      126.21      2.81 o 
   4   6  -6       68.72       60.43      2.31 o 
   5   6  -6       70.26       82.04      4.96 o 
   6   6  -6      346.11      392.86      5.95 o 
   7   6  -6       13.97       20.86      2.44 o 
   8   6  -6       95.50      115.49      3.68 o 
   9   6  -6       84.07       76.24      3.58 o 
  10   6  -6        0.19       -1.36      2.67 o 
  11   6  -6       47.81       61.34      3.49 o 
  12   6  -6       14.40       12.85      3.01 o 
  13   6  -6       59.32       60.83      3.78 o 
  14   6  -6       43.29       58.84      3.99 o 
  15   6  -6        2.83        1.48      3.52 o 
  16   6  -6       46.96       60.83      5.46 o 
   0   7  -6     1176.35     1117.66     23.81 o 
   1   7  -6       23.31       25.45      2.91 o 
   2   7  -6      550.58      534.14      9.33 o 
   3   7  -6      578.02      590.70      9.02 o 
   4   7  -6       18.26       20.95      3.95 o 
   5   7  -6      394.86      362.83      8.94 o 
   6   7  -6        1.34        2.77      2.90 o 
   7   7  -6       24.21       30.66      3.33 o 
   8   7  -6      248.42      266.79      7.02 o 
   9   7  -6      107.24      122.43      5.50 o 
  10   7  -6       72.44       68.83      4.25 o 
  11   7  -6       15.98       15.75      3.64 o 
  12   7  -6      245.05      251.72      7.19 o 
  13   7  -6       13.96       10.71      4.85 o 
  14   7  -6      148.51      175.99      7.67 o 
  15   7  -6      121.31      116.80     13.25 o 
   0   8  -6      326.46      298.36     13.44 o 
   1   8  -6       98.99      101.41     13.66 o 
   2   8  -6       27.42       31.13      7.68 o 
   3   8  -6       10.27       17.17      4.46 o 
   4   8  -6       50.26       38.60      4.11 o 
   5   8  -6       10.03       12.43      3.72 o 
   6   8  -6      103.68      105.47      5.21 o 
   7   8  -6       14.64        8.44      3.94 o 
   8   8  -6       23.49       33.62      4.35 o 
   9   8  -6       37.88       32.37      4.59 o 
  10   8  -6       83.30       96.36      5.67 o 
  11   8  -6       25.98       19.83      4.90 o 
  12   8  -6       18.43       23.50      5.02 o 
  13   8  -6       87.17       84.95     13.14 o 
   0   9  -6      249.12      231.14     12.80 o 
   1   9  -6      642.07      639.07     15.85 o 
   2   9  -6      127.29      127.35      6.62 o 
   3   9  -6      365.70      373.38     14.35 o 
   4   9  -6       22.35       21.49      4.86 o 
   5   9  -6       31.04       37.65      5.33 o 
   6   9  -6       19.84       14.62      4.15 o 
   7   9  -6      162.08      151.97      6.72 o 
   8   9  -6       19.89       19.88      4.54 o 
   9   9  -6       92.43       75.75      5.65 o 
  10   9  -6       27.27       29.34      5.16 o 
  11   9  -6       13.20       16.09      6.41 o 
   0  10  -6       55.16       62.61      8.32 o 
   1  10  -6      292.17      283.62     10.06 o 
   2  10  -6       62.49       66.51      5.95 o 
   3  10  -6       74.68       77.24      6.72 o 
   4  10  -6       16.00       15.84      5.34 o 
   5  10  -6       24.45       21.92      5.37 o 
   6  10  -6       14.73       15.97      5.59 o 
   7  10  -6       11.30        7.09      5.65 o 
   8  10  -6       58.22       70.18      5.68 o 
   0  11  -6       26.67       29.47      8.00 o 
   1  11  -6       58.52       55.62      6.21 o 
   2  11  -6       11.24        6.38      7.01 o 
   3  11  -6       40.76       45.61      6.74 o 
   2   0  -5      517.91      508.55      6.67 o 
   4   0  -5     3714.17     3709.48     41.87 o 
   6   0  -5      107.50      106.64      2.83 o 
   8   0  -5     4236.97     4311.21     60.03 o 
  10   0  -5     1874.52     1800.51     44.02 o 
  12   0  -5       85.15       86.48      4.04 o 
  14   0  -5       47.15       45.65      3.87 o 
  16   0  -5      284.52      319.69      8.74 o 
  18   0  -5        6.60        8.79      4.58 o 
  20   0  -5      228.84      200.13     10.21 o 
   1   1  -5       66.47       77.74      1.42 o 
   2   1  -5     1119.64     1162.06      9.76 o 
   3   1  -5      540.16      568.98      5.45 o 
   4   1  -5     1518.55     1540.92     12.71 o 
   5   1  -5     1196.31     1149.97      9.69 o 
   6   1  -5       72.87       67.43      1.61 o 
   7   1  -5       19.41       21.78      1.24 o 
   8   1  -5      378.44      358.23      4.16 o 
   9   1  -5      190.94      187.13      3.19 o 
  10   1  -5      396.75      393.64      9.26 o 
  11   1  -5       22.75       23.26      2.09 o 
  12   1  -5      195.33      185.30      3.72 o 
  13   1  -5       56.87       60.46      3.21 o 
  14   1  -5      184.21      185.53      3.95 o 
  15   1  -5      163.07      176.98      3.98 o 
  16   1  -5        2.44        3.34      2.34 o 
  17   1  -5      165.09      186.63      4.80 o 
  18   1  -5       41.43       45.62      3.56 o 
  19   1  -5       62.55       68.65      4.01 o 
  20   1  -5        7.05        6.70      4.63 o 
   1   2  -5      334.90      290.80      3.18 o 
   2   2  -5      343.35      401.60      4.10 o 
   3   2  -5      346.34      371.93      3.86 o 
   4   2  -5      333.59      341.63      3.65 o 
   5   2  -5     3932.99     3997.78     34.99 o 
   6   2  -5       54.81       63.44      1.60 o 
   7   2  -5      345.85      328.19      3.83 o 
   8   2  -5      308.86      329.73      3.93 o 
   9   2  -5        6.21        3.63      1.22 o 
  10   2  -5        3.02        1.19      1.24 o 
  11   2  -5     1319.73     1205.46     12.08 o 
  12   2  -5       71.30       72.95      2.27 o 
  13   2  -5       85.00       76.30      2.61 o 
  14   2  -5      106.79      105.62      3.08 o 
  15   2  -5      107.10       98.67      3.13 o 
  16   2  -5        4.31        7.36      2.37 o 
  17   2  -5      129.59      128.25      3.77 o 
  18   2  -5       26.32       30.52      2.94 o 
  19   2  -5       46.30       48.73      3.73 o 
  20   2  -5       69.63       75.43      5.51 o 
   1   3  -5      229.34      239.41      2.77 o 
   2   3  -5      128.00      118.15      1.74 o 
   3   3  -5       10.11        8.36      0.95 o 
   4   3  -5      176.97      162.21      2.35 o 
   5   3  -5       66.58       69.30      1.77 o 
   6   3  -5       33.80       29.90      1.26 o 
   7   3  -5      120.37      123.38      2.20 o 
   8   3  -5       72.66       78.02      1.77 o 
   9   3  -5       37.44       42.32      2.23 o 
  10   3  -5      327.96      338.53      4.57 o 
  11   3  -5       29.74       32.00      1.56 o 
  12   3  -5      405.78      372.46      4.49 o 
  13   3  -5      103.49      108.24      2.58 o 
  14   3  -5       74.67       80.07      2.36 o 
  15   3  -5      121.57      133.60      3.16 o 
  16   3  -5       10.12       15.27      2.28 o 
  17   3  -5        7.78        5.87      2.36 o 
  18   3  -5       51.39       58.47      3.07 o 
  19   3  -5        9.07        5.14      3.50 o 
   1   4  -5      339.62      313.85      3.23 o 
   2   4  -5      276.41      242.82      2.68 o 
   3   4  -5       63.51       57.15      1.63 o 
   4   4  -5        7.79        8.10      1.17 o 
   5   4  -5      331.39      356.18      4.37 o 
   6   4  -5       33.72       27.21      1.20 o 
   7   4  -5      841.09      826.01      7.96 o 
   8   4  -5      859.94      861.00      8.54 o 
   9   4  -5      103.71      102.48      1.89 o 
  10   4  -5      523.64      522.35      5.82 o 
  11   4  -5      543.01      528.54      7.22 o 
  12   4  -5      118.13      123.95      2.46 o 
  13   4  -5      124.14      139.32      2.78 o 
  14   4  -5       43.51       47.81      1.96 o 
  15   4  -5       55.46       61.65      2.19 o 
  16   4  -5       87.93       83.97      2.65 o 
  17   4  -5       45.40       48.70      2.44 o 
  18   4  -5       31.49       27.83      2.83 o 
  19   4  -5       39.54       39.24      4.83 o 
   1   5  -5     1078.09     1024.83      9.45 o 
   2   5  -5      495.74      514.46      5.49 o 
   3   5  -5       77.82       83.62      1.92 o 
   4   5  -5      221.47      232.16      4.58 o 
   5   5  -5      722.24      720.66      9.41 o 
   6   5  -5       92.47       95.76      2.21 o 
   7   5  -5      377.91      361.36      5.00 o 
   8   5  -5      164.92      176.32      3.58 o 
   9   5  -5       48.03       53.93      2.32 o 
  10   5  -5       47.44       59.08      2.47 o 
  11   5  -5      185.29      191.14      4.44 o 
  12   5  -5        8.90        9.08      2.39 o 
  13   5  -5      131.04      139.66      3.89 o 
  14   5  -5       78.96       77.62      3.42 o 
  15   5  -5       23.45       19.54      2.90 o 
  16   5  -5       23.15       24.89      3.25 o 
  17   5  -5        4.73        6.74      3.26 o 
  18   5  -5        3.06        0.38      5.21 o 
   1   6  -5      494.52      469.66      7.33 o 
   2   6  -5      642.17      645.07      8.02 o 
   3   6  -5      201.79      211.31      3.52 o 
   4   6  -5      478.31      468.35      6.25 o 
   5   6  -5     1430.61     1411.92     25.45 o 
   6   6  -5      203.56      200.42      3.64 o 
   7   6  -5      175.96      155.17      3.36 o 
   8   6  -5     2003.48     1976.76     25.95 o 
   9   6  -5      169.02      171.11      4.24 o 
  10   6  -5      349.16      350.24      6.31 o 
  11   6  -5      254.12      235.99      5.15 o 
  12   6  -5       18.15       21.71      2.71 o 
  13   6  -5      141.16      135.15      4.22 o 
  14   6  -5       28.64       39.39      3.33 o 
  15   6  -5       34.15       30.66      3.58 o 
  16   6  -5       69.03       84.30      4.31 o 
  17   6  -5       91.28       81.34      4.45 o 
  18   6  -5       14.11        2.06     10.60 o 
   1   7  -5       24.45       26.98      2.21 o 
   2   7  -5        9.51        8.81      2.29 o 
   3   7  -5      145.30      146.12      4.24 o 
   4   7  -5      121.67      134.02      5.48 o 
   5   7  -5      190.86      196.15      8.77 o 
   6   7  -5       33.31       28.27      2.81 o 
   7   7  -5      227.11      229.46      5.61 o 
   8   7  -5       41.87       42.00      3.21 o 
   9   7  -5       37.37       33.39      3.21 o 
  10   7  -5      236.66      232.04      6.11 o 
  11   7  -5        4.91        5.77      3.17 o 
  12   7  -5       97.53       94.67      4.45 o 
  13   7  -5       13.63       13.04      4.36 o 
  14   7  -5       12.75       11.68      4.46 o 
  15   7  -5       13.09       13.27      4.84 o 
  16   7  -5       16.20       28.02      7.01 o 
   1   8  -5       26.15       23.29      4.36 o 
   2   8  -5      399.90      387.56      8.58 o 
   3   8  -5      280.04      245.83      6.65 o 
   4   8  -5       29.50       31.63      3.35 o 
   5   8  -5      353.04      317.86      7.84 o 
   6   8  -5       29.16       33.12      3.61 o 
   7   8  -5       40.65       49.07      3.95 o 
   8   8  -5       18.21       19.16      4.34 o 
   9   8  -5      252.79      241.62      7.25 o 
  10   8  -5        0.92        2.47      3.93 o 
  11   8  -5      160.02      162.21      6.22 o 
  12   8  -5       66.85       70.69      5.24 o 
  13   8  -5       97.03       96.33     10.78 o 
  14   8  -5       50.05       42.96      5.40 o 
  15   8  -5        5.02       10.01     10.42 o 
   1   9  -5       22.90       27.25      4.20 o 
   2   9  -5      665.74      678.05     13.13 o 
   3   9  -5        7.95        5.97      3.43 o 
   4   9  -5      128.57      130.54      5.09 o 
   5   9  -5       13.00       15.48      3.59 o 
   6   9  -5        1.91        1.44      3.50 o 
   7   9  -5       97.27       92.41      4.81 o 
   8   9  -5       61.63       60.96      6.25 o 
   9   9  -5       19.06       21.30      4.24 o 
  10   9  -5      203.19      195.99      7.03 o 
  11   9  -5       35.93       39.30      5.00 o 
  12   9  -5       16.09       17.03      4.82 o 
  13   9  -5      123.52      157.85      7.60 o 
   1  10  -5       33.93       31.73      4.56 o 
   2  10  -5      737.18      723.62     17.03 o 
   3  10  -5      191.39      206.15     15.85 o 
   4  10  -5      125.21      139.77      5.56 o 
   5  10  -5       33.43       31.05      4.21 o 
   6  10  -5       21.94       24.66      4.19 o 
   7  10  -5       23.67       28.68      4.38 o 
   8  10  -5      209.20      187.77      6.87 o 
   9  10  -5       26.54       32.22      4.82 o 
  10  10  -5      257.06      283.91     17.88 o 
  11  10  -5       21.47       22.39      5.12 o 
   1  11  -5       44.92       46.59      5.13 o 
   2  11  -5       30.45       35.89      9.55 o 
   3  11  -5        2.42        3.77      4.66 o 
   4  11  -5       50.53       53.54      5.45 o 
   5  11  -5        4.54       -0.83      4.14 o 
   6  11  -5       32.97       19.43      4.61 o 
   7  11  -5       55.07       51.97      5.09 o 
   8  11  -5       89.61      100.80      5.83 o 
   0   0  -4     1914.21     2212.57     35.55 o 
   2   0  -4     1164.52     1008.49     11.90 o 
   4   0  -4      587.82      606.34      7.50 o 
   6   0  -4      467.37      392.72      5.82 o 
   8   0  -4      564.29      613.58      9.76 o 
  10   0  -4      184.59      189.59      4.43 o 
  12   0  -4      787.05      761.35     22.83 o 
  14   0  -4      486.09      472.14      8.57 o 
  16   0  -4       19.26       17.34      3.62 o 
  18   0  -4      131.35      158.80      6.30 o 
  20   0  -4       43.12       45.29      5.28 o 
   0   1  -4      703.81      688.30      8.38 o 
   1   1  -4      887.76      851.99      7.50 o 
   2   1  -4     1148.21     1168.14     10.07 o 
   3   1  -4      124.73      121.51      1.76 o 
   4   1  -4      147.96      157.36      2.07 o 
   5   1  -4     7806.59     8132.60     70.22 o 
   6   1  -4      488.37      484.51      5.23 o 
   7   1  -4     1925.34     2090.62     20.92 o 
   8   1  -4      204.84      209.86      3.16 o 
   9   1  -4      664.40      647.84      7.30 o 
  10   1  -4      252.09      254.68      5.33 o 
  11   1  -4      115.59      112.17      2.85 o 
  12   1  -4      613.53      570.22      7.92 o 
  13   1  -4      449.88      464.02      6.34 o 
  14   1  -4       24.69       22.65      2.14 o 
  15   1  -4      147.80      138.16      3.63 o 
  16   1  -4       14.84        8.16      2.13 o 
  17   1  -4      162.34      164.95      3.88 o 
  18   1  -4       44.78       42.19      2.78 o 
  19   1  -4       35.95       27.36      3.25 o 
  20   1  -4       15.99       20.07      3.38 o 
  21   1  -4      130.40      128.65      5.35 o 
   0   2  -4     2454.23     2570.42     31.68 o 
   1   2  -4      736.38      720.49      6.42 o 
   2   2  -4      282.81      285.01      2.97 o 
   3   2  -4     3564.67     3571.33     31.14 o 
   4   2  -4     1040.75     1118.02     10.20 o 
   5   2  -4     1035.67      954.38      8.86 o 
   6   2  -4     1952.80     1976.54     17.61 o 
   7   2  -4      154.91      152.46      2.25 o 
   8   2  -4      220.75      232.70      3.36 o 
   9   2  -4      711.03      681.58      6.85 o 
  10   2  -4      187.49      178.44      2.85 o 
  11   2  -4      414.12      384.92      5.26 o 
  12   2  -4      533.75      515.09      6.26 o 
  13   2  -4      156.87      143.39      3.90 o 
  14   2  -4      443.07      415.75      5.98 o 
  15   2  -4      588.51      587.66      9.14 o 
  16   2  -4       23.35       15.72      2.41 o 
  17   2  -4       74.39       74.84      3.10 o 
  18   2  -4       53.50       52.75      3.10 o 
  19   2  -4        9.69       13.72      2.93 o 
  20   2  -4        0.57        2.46      2.98 o 
  21   2  -4       47.19       38.24      3.99 o 
   0   3  -4     3182.06     3290.54     36.55 o 
   1   3  -4      122.59      121.37      1.58 o 
   2   3  -4     1075.58     1072.40      8.83 o 
   3   3  -4     1310.64     1356.09     12.18 o 
   4   3  -4      915.99      972.80      8.94 o 
   5   3  -4      163.34      168.17      2.10 o 
   6   3  -4     1700.93     1594.84     14.30 o 
   7   3  -4      177.89      203.80      3.15 o 
   8   3  -4       60.84       55.27      1.95 o 
   9   3  -4        5.29        4.07      0.98 o 
  10   3  -4      127.72      110.48      2.09 o 
  11   3  -4       78.17       75.38      1.79 o 
  12   3  -4     1323.22     1258.40     12.49 o 
  13   3  -4      157.71      157.35      2.82 o 
  14   3  -4      133.52      129.37      2.85 o 
  15   3  -4      131.29      118.24      2.81 o 
  16   3  -4      176.92      165.54      3.41 o 
  17   3  -4       11.00        9.60      2.38 o 
  18   3  -4      191.45      187.26      4.52 o 
  19   3  -4       20.92       13.34      3.27 o 
  20   3  -4       25.24       28.77      3.85 o 
  21   3  -4        0.80        5.98      6.60 o 
   0   4  -4      563.88      577.66      6.91 o 
   1   4  -4        1.43       -0.70      0.70 o 
   2   4  -4     3036.68     3194.56     24.26 o 
   3   4  -4       52.05       50.81      1.32 o 
   4   4  -4      763.68      741.30      7.53 o 
   5   4  -4      320.07      367.79      4.35 o 
   6   4  -4      475.59      460.11      6.98 o 
   7   4  -4      203.35      194.58      3.51 o 
   8   4  -4      234.00      227.75      3.75 o 
   9   4  -4      189.05      206.13      4.13 o 
  10   4  -4       10.23        5.96      1.08 o 
  11   4  -4       11.96       10.96      1.04 o 
  12   4  -4      281.22      279.34      3.67 o 
  13   4  -4       53.43       53.36      1.69 o 
  14   4  -4       66.15       73.80      2.10 o 
  15   4  -4      155.08      155.20      3.18 o 
  16   4  -4       22.40       24.34      1.90 o 
  17   4  -4        9.79       12.02      1.95 o 
  18   4  -4       23.14       25.12      2.22 o 
  19   4  -4        1.12        1.95      2.61 o 
  20   4  -4       63.21       77.69      5.61 o 
   0   5  -4      298.00      332.43      4.16 o 
   1   5  -4      200.72      187.27      2.04 o 
   2   5  -4      168.05      154.08      1.91 o 
   3   5  -4     1066.30     1088.25      9.00 o 
   4   5  -4       61.81       69.02      1.37 o 
   5   5  -4     1462.51     1554.66     13.17 o 
   6   5  -4       71.07       86.65      1.68 o 
   7   5  -4      155.48      146.93      2.60 o 
   8   5  -4      237.37      254.98      4.05 o 
   9   5  -4      222.71      202.11      3.72 o 
  10   5  -4       26.24       22.49      3.28 o 
  11   5  -4       93.26      105.00      2.98 o 
  12   5  -4       47.68       49.06      2.32 o 
  13   5  -4      458.92      464.22      7.99 o 
  14   5  -4       15.36       15.36      2.44 o 
  15   5  -4      323.31      291.97      6.54 o 
  16   5  -4       12.40       13.23      2.79 o 
  17   5  -4       97.69      105.18      6.35 o 
  18   5  -4       18.85       18.02      3.25 o 
  19   5  -4      127.13      122.20      4.89 o 
  20   5  -4       21.75       22.05      5.29 o 
   0   6  -4      344.58      297.54      5.56 o 
   1   6  -4      269.68      294.23      3.67 o 
   2   6  -4      860.92      882.43     11.18 o 
   3   6  -4      330.61      355.64      5.10 o 
   4   6  -4      118.21      120.66      2.39 o 
   5   6  -4      170.63      170.70      3.13 o 
   6   6  -4      254.11      234.08      3.89 o 
   7   6  -4       53.30       55.81      3.79 o 
   8   6  -4      453.24      426.01      7.81 o 
   9   6  -4       99.83       95.09      2.89 o 
  10   6  -4       64.70       59.12      2.63 o 
  11   6  -4       23.32       23.17      2.61 o 
  12   6  -4      178.86      191.81      4.58 o 
  13   6  -4       27.53       24.08      2.67 o 
  14   6  -4      216.17      234.43      7.11 o 
  15   6  -4        6.78        7.38      2.74 o 
  16   6  -4        9.31        8.41      3.02 o 
  17   6  -4        7.01       12.10      3.36 o 
  18   6  -4       63.72       74.60      4.33 o 
  19   6  -4        9.81        8.20      4.71 o 
   0   7  -4     2729.60     2749.63     54.93 o 
   1   7  -4        9.20        7.00      1.91 o 
   2   7  -4      572.43      565.10      9.08 o 
   3   7  -4      129.12      131.84      3.68 o 
   4   7  -4       41.54       38.55      2.21 o 
   5   7  -4      436.68      437.04      8.66 o 
   6   7  -4      276.88      285.77      5.84 o 
   7   7  -4      215.82      227.89      4.74 o 
   8   7  -4        1.99        0.86      2.07 o 
   9   7  -4      123.22      110.84      4.59 o 
  10   7  -4       38.40       33.07      3.19 o 
  11   7  -4      216.69      204.95      5.61 o 
  12   7  -4      753.54      692.59     11.90 o 
  13   7  -4       24.95       32.78      3.52 o 
  14   7  -4       14.15       15.55      4.11 o 
  15   7  -4       56.24       65.32      5.12 o 
  16   7  -4       83.20       78.34      5.64 o 
  17   7  -4       72.84       88.97      6.25 o 
  18   7  -4       47.65       50.77     10.69 o 
   0   8  -4      229.20      214.27      9.46 o 
   1   8  -4      300.99      307.54      7.06 o 
   2   8  -4      480.43      496.57      8.74 o 
   3   8  -4      657.43      630.29     10.53 o 
   4   8  -4      267.81      258.77      5.74 o 
   5   8  -4      165.05      157.19      4.55 o 
   6   8  -4      136.42      134.75      4.34 o 
   7   8  -4       52.44       58.33      3.35 o 
   8   8  -4       16.41       29.54      2.99 o 
   9   8  -4      229.84      236.19      5.96 o 
  10   8  -4       45.76       35.05      3.40 o 
  11   8  -4       32.34       35.96      3.59 o 
  12   8  -4       40.92       40.05      4.29 o 
  13   8  -4       32.81       31.57      4.61 o 
  14   8  -4       75.12       81.04     10.29 o 
  15   8  -4       75.83       66.61      5.71 o 
  16   8  -4       74.93       78.47      7.31 o 
   0   9  -4     1442.04     1439.33     42.32 o 
   1   9  -4      608.32      649.44     12.54 o 
   2   9  -4       38.33       37.74      3.57 o 
   3   9  -4      630.17      645.18     10.99 o 
   4   9  -4      112.33      121.62      4.07 o 
   5   9  -4       19.01       10.24      2.82 o 
   6   9  -4      120.30      125.55      4.30 o 
   7   9  -4       42.64       47.45      3.44 o 
   8   9  -4       34.35       31.31      3.39 o 
   9   9  -4       13.52        9.64      3.24 o 
  10   9  -4       85.37       87.82      4.34 o 
  11   9  -4       28.06       34.97      3.83 o 
  12   9  -4      242.38      246.45      9.64 o 
  13   9  -4       74.61       62.38      5.78 o 
  14   9  -4       61.04       74.79      5.90 o 
  15   9  -4      128.72      124.20     10.11 o 
   0  10  -4       21.14       22.84      4.34 o 
   1  10  -4       76.31       87.10      4.12 o 
   2  10  -4      227.84      218.58      6.37 o 
   3  10  -4      164.02      177.59      6.31 o 
   4  10  -4        4.85        3.24      2.98 o 
   5  10  -4        1.39       -0.21      2.94 o 
   6  10  -4        1.16       -0.73      2.99 o 
   7  10  -4       40.31       40.13      3.59 o 
   8  10  -4      127.52      144.12      5.05 o 
   9  10  -4      132.28      139.21      5.03 o 
  10  10  -4       14.76       13.72      3.69 o 
  11  10  -4       10.55        8.22      3.98 o 
  12  10  -4       66.03       71.68      4.83 o 
  13  10  -4       26.45       19.60      4.45 o 
   0  11  -4       52.42       43.02      8.20 o 
   1  11  -4      227.28      204.72      5.80 o 
   2  11  -4      197.55      176.96      7.05 o 
   3  11  -4      133.08      115.36      5.46 o 
   4  11  -4       10.63       16.51      3.66 o 
   5  11  -4       34.36       33.18      3.59 o 
   6  11  -4      131.98      142.67      5.03 o 
   7  11  -4       66.97       68.68      4.25 o 
   8  11  -4      103.29      103.72      4.83 o 
   9  11  -4       45.35       41.34      4.27 o 
  10  11  -4        2.46        4.83      4.15 o 
   0  12  -4      178.65      166.02     13.66 o 
   1  12  -4       31.87       28.16      6.47 o 
   2  12  -4       20.13       22.57      9.73 o 
   3  12  -4      111.42      103.46     12.11 o 
   4  12  -4       31.00       49.90     10.83 o 
   5  12  -4       66.62       55.98     10.24 o 
   6  12  -4      138.38      177.40     13.71 o 
   2   0  -3     4091.39     3636.12     44.39 o 
   4   0  -3     8238.56     8727.81    106.55 o 
   6   0  -3     6220.34     6086.81     83.47 o 
   8   0  -3     3628.17     3763.66    117.80 o 
  10   0  -3      376.34      396.28      6.86 o 
  12   0  -3      255.12      226.03      4.40 o 
  14   0  -3       10.40        1.56      2.08 o 
  16   0  -3      112.67      110.68      3.90 o 
  18   0  -3       11.53        7.21      3.40 o 
  20   0  -3      179.54      175.84      6.79 o 
  22   0  -3      212.37      218.37     10.57 o 
   1   1  -3     3029.68     2942.65     20.75 o 
   2   1  -3     4287.50     4667.60     33.96 o 
   3   1  -3      157.71      154.04      1.65 o 
   4   1  -3     1858.29     1935.20     17.05 o 
   5   1  -3      346.10      329.75      3.86 o 
   6   1  -3      613.66      592.83      6.41 o 
   7   1  -3       46.96       37.63      1.30 o 
   8   1  -3     2095.05     2266.54     22.55 o 
   9   1  -3       39.52       41.34      1.65 o 
  10   1  -3     1001.78     1011.74     10.06 o 
  11   1  -3      493.28      513.31      5.69 o 
  12   1  -3      431.88      450.05      5.23 o 
  13   1  -3      746.84      738.61      8.00 o 
  14   1  -3      305.14      280.94      4.22 o 
  15   1  -3       98.00       99.49      2.77 o 
  16   1  -3      140.87      135.82      4.69 o 
  17   1  -3      136.32      135.41      3.44 o 
  18   1  -3        7.44        4.63      2.27 o 
  19   1  -3       89.83       94.05      3.33 o 
  20   1  -3       88.28       85.42      3.89 o 
  21   1  -3       66.42       65.02      3.98 o 
  22   1  -3       21.11       21.97      4.88 o 
   1   2  -3     1430.14     1448.27     11.18 o 
   2   2  -3     1694.83     1638.67     11.75 o 
   3   2  -3      173.78      153.01      1.62 o 
   4   2  -3     3192.17     3291.91     25.09 o 
   5   2  -3     2248.87     2156.57     18.13 o 
   6   2  -3      708.72      735.47      6.57 o 
   7   2  -3      748.72      647.37      6.22 o 
   8   2  -3      988.24     1058.29     10.35 o 
   9   2  -3       72.55       64.04      1.51 o 
  10   2  -3      351.09      339.72      4.27 o 
  11   2  -3      411.26      402.83      4.71 o 
  12   2  -3      170.47      156.76      2.88 o 
  13   2  -3      741.06      691.59      7.90 o 
  14   2  -3      348.14      376.67      5.49 o 
  15   2  -3      827.90      785.59      9.64 o 
  16   2  -3      108.62       95.03      2.86 o 
  17   2  -3       86.54       85.69      2.92 o 
  18   2  -3       76.35       66.13      2.90 o 
  19   2  -3      169.47      164.10      4.10 o 
  20   2  -3       17.41       17.38      2.84 o 
  21   2  -3       42.46       41.66      3.49 o 
  22   2  -3       56.71       60.01      5.48 o 
   1   3  -3     1110.61     1158.43      8.67 o 
   2   3  -3     1707.48     1635.10     12.55 o 
   3   3  -3       70.94       63.66      1.07 o 
   4   3  -3      382.20      325.08      2.68 o 
   5   3  -3     1956.99     2100.27     15.53 o 
   6   3  -3      644.17      630.77      5.64 o 
   7   3  -3       48.97       47.55      2.60 o 
   8   3  -3     1054.82     1037.69      9.54 o 
   9   3  -3      182.64      182.96      2.71 o 
  10   3  -3      619.24      635.87      7.34 o 
  11   3  -3      254.61      245.68      4.75 o 
  12   3  -3      587.49      608.38      8.03 o 
  13   3  -3      228.69      223.11      3.77 o 
  14   3  -3      240.21      218.40      5.39 o 
  15   3  -3        4.69       -0.19      1.72 o 
  16   3  -3      122.20      121.65      3.08 o 
  17   3  -3       44.12       43.80      2.46 o 
  18   3  -3       30.95       32.47      2.61 o 
  19   3  -3       13.95       14.85      2.74 o 
  20   3  -3       85.50       95.53      4.67 o 
  21   3  -3       20.03       18.21      3.09 o 
   1   4  -3      721.71      775.09      6.16 o 
   2   4  -3      787.12      860.51      7.07 o 
   3   4  -3      489.38      535.72      4.62 o 
   4   4  -3     2298.83     2557.07     19.49 o 
   5   4  -3      399.77      380.10      3.42 o 
   6   4  -3      444.54      500.44      5.79 o 
   7   4  -3      388.85      382.72      4.02 o 
   8   4  -3      863.83      869.23      8.54 o 
   9   4  -3      266.67      274.84      3.86 o 
  10   4  -3     1174.53     1194.62     12.34 o 
  11   4  -3      229.09      253.66      3.67 o 
  12   4  -3       68.13       61.08      2.13 o 
  13   4  -3        5.87        4.22      1.27 o 
  14   4  -3      532.19      498.56      8.21 o 
  15   4  -3      164.58      158.67      3.95 o 
  16   4  -3        4.50        3.77      1.57 o 
  17   4  -3       19.67       22.86      1.81 o 
  18   4  -3        5.44        4.60      1.86 o 
  19   4  -3      103.60       98.57      3.04 o 
  20   4  -3      101.09       88.23      3.61 o 
  21   4  -3       12.80       11.28      4.87 o 
   1   5  -3     1121.74     1026.40     10.64 o 
   2   5  -3      321.11      314.94      4.77 o 
   3   5  -3       88.75      102.22      2.25 o 
   4   5  -3       75.46       80.70      2.09 o 
   5   5  -3     5276.64     5704.00     47.04 o 
   6   5  -3      229.65      240.70      2.71 o 
   7   5  -3     1444.23     1450.72     11.83 o 
   8   5  -3      125.49      120.50      1.82 o 
   9   5  -3      166.30      185.39      2.99 o 
  10   5  -3       27.63       26.03      1.44 o 
  11   5  -3      888.04      940.52      9.52 o 
  12   5  -3       28.16       26.00      1.70 o 
  13   5  -3      570.17      560.77      6.92 o 
  14   5  -3        5.86        4.97      1.79 o 
  15   5  -3      149.19      150.72      3.91 o 
  16   5  -3        4.74        4.61      2.66 o 
  17   5  -3      316.44      314.95      6.57 o 
  18   5  -3       26.84       23.98      3.30 o 
  19   5  -3      151.91      159.69      6.03 o 
  20   5  -3        6.07        0.25      3.46 o 
   1   6  -3      276.46      250.25      3.40 o 
   2   6  -3       85.29       71.16      2.28 o 
   3   6  -3       97.14      116.51      2.40 o 
   4   6  -3      911.63      966.57     10.14 o 
   5   6  -3      979.35     1032.84     10.84 o 
   6   6  -3       91.79       91.80      2.12 o 
   7   6  -3      309.17      327.38      4.12 o 
   8   6  -3      598.38      603.13      7.28 o 
   9   6  -3      123.62      112.32      2.99 o 
  10   6  -3      238.30      238.98      4.20 o 
  11   6  -3      237.00      218.04      7.19 o 
  12   6  -3        9.20       21.47      3.48 o 
  13   6  -3       56.18       48.52      3.29 o 
  14   6  -3       30.77       30.33      2.49 o 
  15   6  -3      114.84      100.80      3.89 o 
  16   6  -3       40.37       50.04      3.39 o 
  17   6  -3       28.34       33.96      3.53 o 
  18   6  -3        7.52       10.93      3.37 o 
  19   6  -3        1.38        0.95      3.47 o 
  20   6  -3       63.11       60.04      6.09 o 
   1   7  -3      568.79      562.29      7.55 o 
   2   7  -3      785.07      799.35      9.99 o 
   3   7  -3       27.23       29.11      1.69 o 
   4   7  -3      348.95      360.52      5.71 o 
   5   7  -3       93.69       95.27      2.78 o 
   6   7  -3      142.43      136.22      5.25 o 
   7   7  -3       25.55       21.96      2.24 o 
   8   7  -3     1920.91     1900.22     24.49 o 
   9   7  -3       63.19       62.91      4.52 o 
  10   7  -3      197.67      201.19      4.60 o 
  11   7  -3      154.25      149.55      4.26 o 
  12   7  -3      109.98      111.27      3.64 o 
  13   7  -3      104.17      100.07      3.66 o 
  14   7  -3      114.70      113.42      5.91 o 
  15   7  -3        2.83        2.83      3.23 o 
  16   7  -3       75.56       77.17      5.29 o 
  17   7  -3       79.02       90.33      6.28 o 
  18   7  -3       30.09       40.56      5.20 o 
  19   7  -3        9.31       13.89      9.96 o 
   1   8  -3      593.17      569.41      8.52 o 
   2   8  -3      134.59      126.92      3.38 o 
   3   8  -3      161.42      154.51      5.37 o 
   4   8  -3      161.64      152.34      4.33 o 
   5   8  -3      349.10      366.41      6.98 o 
   6   8  -3      165.75      180.19      4.71 o 
   7   8  -3      394.65      384.56      9.26 o 
   8   8  -3      122.95      125.24      4.85 o 
   9   8  -3      168.77      169.95      4.83 o 
  10   8  -3      407.65      408.34      8.54 o 
  11   8  -3      380.91      387.62      8.04 o 
  12   8  -3      153.03      144.28      4.87 o 
  13   8  -3      367.11      340.30      7.77 o 
  14   8  -3      132.00      129.24      5.00 o 
  15   8  -3       67.03       57.53      4.32 o 
  16   8  -3        2.31       -3.13      4.41 o 
  17   8  -3      120.89      131.32      6.56 o 
   1   9  -3      260.17      227.52      5.15 o 
   2   9  -3      581.22      579.48      9.82 o 
   3   9  -3      101.82       93.10      6.02 o 
   4   9  -3      322.25      309.82      5.79 o 
   5   9  -3      196.12      201.54      4.60 o 
   6   9  -3       64.28       67.99      3.21 o 
   7   9  -3      114.01      119.81      4.13 o 
   8   9  -3      823.81      795.39     13.17 o 
   9   9  -3       61.92       80.10      4.57 o 
  10   9  -3      111.34      128.28      5.11 o 
  11   9  -3       40.43       46.32      3.69 o 
  12   9  -3      101.10       96.40      4.49 o 
  13   9  -3       96.47       98.55      5.32 o 
  14   9  -3      120.90      135.00      6.63 o 
  15   9  -3        2.89        0.59      4.02 o 
  16   9  -3       11.26       17.33      6.13 o 
   1  10  -3       52.35       45.80      2.91 o 
   2  10  -3      400.65      388.93      7.46 o 
   3  10  -3      213.44      195.20      7.41 o 
   4  10  -3       42.91       37.50      3.04 o 
   5  10  -3      156.28      145.15      4.11 o 
   6  10  -3      295.04      272.42      6.26 o 
   7  10  -3      157.24      138.12      4.55 o 
   8  10  -3      127.85      122.21      6.66 o 
   9  10  -3       80.27       91.40      4.17 o 
  10  10  -3       86.76       79.91      7.88 o 
  11  10  -3       33.00       24.41      4.54 o 
  12  10  -3        4.82        8.43      3.73 o 
  13  10  -3       68.73       64.78      6.04 o 
  14  10  -3       37.95       37.73      4.57 o 
   1  11  -3       14.92       17.48      7.40 o 
   2  11  -3      307.29      287.81      7.88 o 
   3  11  -3        5.06        3.12      3.49 o 
   4  11  -3      138.57      157.80     12.53 o 
   5  11  -3      198.43      208.92      6.89 o 
   6  11  -3        3.94        3.49      3.90 o 
   7  11  -3      246.56      251.57      8.43 o 
   8  11  -3       72.72       76.08     10.63 o 
   9  11  -3        4.86        4.36      3.51 o 
  10  11  -3       42.56       42.06      4.06 o 
  11  11  -3       27.73       24.29      4.18 o 
  12  11  -3        0.37        4.07      4.72 o 
   1  12  -3       13.56       17.30      5.79 o 
   2  12  -3      159.55      153.61      9.03 o 
   3  12  -3        0.90        4.30      6.11 o 
   4  12  -3      134.49      124.93      8.32 o 
   5  12  -3       16.49       16.73      6.01 o 
   6  12  -3       60.68       61.28     10.05 o 
   7  12  -3       89.91       92.22     12.02 o 
   8  12  -3       98.79       92.63      7.76 o 
   0   0  -2    46392.93    44610.52    537.99 o 
   2   0  -2    18802.54    19216.34    170.79 o 
   4   0  -2    19821.91    20509.99    186.79 o 
   6   0  -2     2786.44     2597.74     36.05 o 
   8   0  -2     2253.75     2201.71     30.89 o 
  10   0  -2     1072.22     1118.11     14.69 o 
  12   0  -2     1744.30     1785.55     22.99 o 
  14   0  -2      518.07      494.77      9.64 o 
  16   0  -2      934.14      900.40     14.37 o 
  18   0  -2      213.93      217.33      6.87 o 
  20   0  -2      184.85      213.89      7.48 o 
  22   0  -2      114.94      104.55      6.83 o 
   0   1  -2     1236.69     1291.21     11.88 o 
   1   1  -2    13122.12    13566.97     85.60 o 
   2   1  -2     2033.21     2057.45     12.80 o 
   3   1  -2    15128.37    15374.46     91.93 o 
   4   1  -2      176.49      193.11      1.74 o 
   5   1  -2       72.39       45.30      1.31 o 
   6   1  -2     1632.78     1789.82     15.89 o 
   7   1  -2      396.22      443.81      4.66 o 
   8   1  -2      997.65      973.66      9.49 o 
   9   1  -2      555.85      597.04      6.17 o 
  10   1  -2      101.72      105.65      2.38 o 
  11   1  -2      328.96      405.05      5.15 o 
  12   1  -2      971.12      927.11      9.44 o 
  13   1  -2      520.46      511.89      9.04 o 
  14   1  -2      182.86      176.21      3.00 o 
  15   1  -2       90.18       98.08      4.10 o 
  16   1  -2       50.90       45.79      2.25 o 
  17   1  -2      164.96      161.35      3.60 o 
  18   1  -2       12.77       14.43      2.28 o 
  19   1  -2       28.20       20.28      2.47 o 
  20   1  -2       59.02       60.80      3.13 o 
  21   1  -2       97.68       84.69      4.98 o 
  22   1  -2       10.81        8.82      3.43 o 
  23   1  -2       52.45       53.62      6.30 o 
   0   2  -2      606.53      666.46      5.90 o 
   1   2  -2     1692.72     1793.73     11.22 o 
   2   2  -2     1294.84     1403.00      9.09 o 
   3   2  -2     2318.71     2200.44     13.68 o 
   4   2  -2     3228.76     3382.16     22.30 o 
   5   2  -2     2539.00     2417.06     16.57 o 
   6   2  -2      211.35      235.57      2.19 o 
   7   2  -2      544.36      546.25      4.80 o 
   8   2  -2     1288.34     1380.61     12.46 o 
   9   2  -2     1650.26     1587.88     14.31 o 
  10   2  -2       35.51       29.26      1.17 o 
  11   2  -2       94.67       78.70      1.74 o 
  12   2  -2      697.48      731.13      7.60 o 
  13   2  -2      493.77      494.38      5.95 o 
  14   2  -2      145.83      156.86      3.23 o 
  15   2  -2     1309.70     1304.56     14.79 o 
  16   2  -2      281.51      268.11      4.57 o 
  17   2  -2      117.86      122.34      3.19 o 
  18   2  -2      201.25      213.45      4.39 o 
  19   2  -2      117.08      101.62      3.27 o 
  20   2  -2       64.09       50.72      2.97 o 
  21   2  -2      121.21      128.82      4.17 o 
  22   2  -2        1.93        1.03      3.10 o 
   0   3  -2     1201.14     1157.89     10.07 o 
   1   3  -2       24.91       21.57      0.54 o 
   2   3  -2      233.42      215.76      1.80 o 
   3   3  -2      783.79      788.46      6.44 o 
   4   3  -2      539.14      583.11      4.51 o 
   5   3  -2     1326.35     1466.31     11.21 o 
   6   3  -2       76.20       85.98      1.54 o 
   7   3  -2      493.18      533.50      5.13 o 
   8   3  -2       72.60       80.17      1.36 o 
   9   3  -2      294.92      379.18      4.15 o 
  10   3  -2      263.42      252.41      3.36 o 
  11   3  -2      428.13      403.34      4.88 o 
  12   3  -2      326.00      335.02      4.49 o 
  13   3  -2      410.31      453.53      5.54 o 
  14   3  -2      202.05      187.23      3.64 o 
  15   3  -2       42.50       41.20      2.03 o 
  16   3  -2       85.40       81.11      2.69 o 
  17   3  -2       73.16       77.19      2.69 o 
  18   3  -2        5.96        9.03      2.20 o 
  19   3  -2       11.43        9.50      2.44 o 
  20   3  -2       23.64       22.09      2.84 o 
  21   3  -2        4.58        1.35      2.73 o 
  22   3  -2       20.51       15.08      4.97 o 
   0   4  -2    11954.69    12013.04    130.82 o 
   1   4  -2     2401.20     2521.02     20.65 o 
   2   4  -2     4009.06     4140.27     37.83 o 
   3   4  -2     4918.10     4963.70     47.95 o 
   4   4  -2        5.08        5.20      0.60 o 
   5   4  -2      291.78      284.25      2.71 o 
   6   4  -2     1868.91     1906.18     13.99 o 
   7   4  -2      520.92      551.03      4.45 o 
   8   4  -2       96.89       74.72      1.41 o 
   9   4  -2      277.18      243.61      2.91 o 
  10   4  -2     1210.83     1239.63     12.67 o 
  11   4  -2        0.21        0.63      1.25 o 
  12   4  -2      536.37      485.51      6.25 o 
  13   4  -2      134.04      144.80      3.08 o 
  14   4  -2      175.31      156.75      2.85 o 
  15   4  -2      350.15      355.22      4.81 o 
  16   4  -2       24.08       25.05      1.57 o 
  17   4  -2       47.44       48.24      2.29 o 
  18   4  -2       80.91       89.52      2.88 o 
  19   4  -2       78.58       74.80      3.93 o 
  20   4  -2      125.87      141.16      3.34 o 
  21   4  -2       34.41       40.28      3.92 o 
  22   4  -2        4.20       -1.00      4.69 o 
   0   5  -2     1584.70     1865.87     21.04 o 
   1   5  -2      840.95     1012.04      8.22 o 
   2   5  -2      115.84      128.04      2.01 o 
   3   5  -2     3179.10     3193.03     31.33 o 
   4   5  -2       60.66       69.90      1.43 o 
   5   5  -2      314.46      268.73      3.09 o 
   6   5  -2        9.21       12.85      1.13 o 
   7   5  -2       88.46      101.65      1.56 o 
   8   5  -2       36.19       37.82      0.96 o 
   9   5  -2     1259.31     1230.29     10.17 o 
  10   5  -2      483.35      495.94      6.31 o 
  11   5  -2      348.37      331.01      4.08 o 
  12   5  -2      102.81       97.50      2.21 o 
  13   5  -2      239.88      225.32      4.00 o 
  14   5  -2       61.70       59.57      2.36 o 
  15   5  -2      351.78      373.26      6.06 o 
  16   5  -2        3.19        1.64      2.44 o 
  17   5  -2       57.10       68.37      3.46 o 
  18   5  -2        4.87        3.81      2.97 o 
  19   5  -2       12.28       13.20      3.30 o 
  20   5  -2       25.97       20.29      3.60 o 
  21   5  -2       35.08       28.94      4.90 o 
   0   6  -2     2120.49     2241.66     30.63 o 
   1   6  -2       49.38       51.17      1.24 o 
   2   6  -2     1513.88     1564.15     15.85 o 
   3   6  -2      326.46      288.78      3.13 o 
   4   6  -2      291.21      293.61      3.72 o 
   5   6  -2      191.37      179.24      2.51 o 
   6   6  -2       38.72       37.39      1.25 o 
   7   6  -2       10.14        7.93      1.09 o 
   8   6  -2      696.07      676.25      6.84 o 
   9   6  -2      410.40      375.12      5.87 o 
  10   6  -2      136.87      132.20      2.75 o 
  11   6  -2      233.25      218.29      3.98 o 
  12   6  -2      694.10      655.00      8.72 o 
  13   6  -2      106.42       97.39      5.43 o 
  14   6  -2      612.11      613.36      8.77 o 
  15   6  -2      240.48      235.66      5.16 o 
  16   6  -2       69.34       61.55      4.15 o 
  17   6  -2       36.59       37.22      3.90 o 
  18   6  -2       93.73       95.78      4.07 o 
  19   6  -2        8.76        0.94      3.21 o 
  20   6  -2      124.79      146.15      6.52 o 
   0   7  -2      462.45      490.90      7.58 o 
   1   7  -2      450.03      500.85      5.56 o 
   2   7  -2      100.63      113.06      2.28 o 
   3   7  -2      824.42      787.05      7.85 o 
   4   7  -2     1443.72     1455.04     14.80 o 
   5   7  -2      318.28      305.37      4.23 o 
   6   7  -2      472.67      430.80      5.99 o 
   7   7  -2      278.38      260.91      4.29 o 
   8   7  -2      178.88      170.70      4.30 o 
   9   7  -2      416.48      424.09      8.30 o 
  10   7  -2       75.04       73.19      3.87 o 
  11   7  -2      532.62      498.36      7.90 o 
  12   7  -2      122.40       94.07      5.40 o 
  13   7  -2      442.11      445.72      7.61 o 
  14   7  -2       28.07       22.72      2.78 o 
  15   7  -2       43.15       46.32      3.73 o 
  16   7  -2      227.69      220.46      6.52 o 
  17   7  -2       13.34       14.19      4.30 o 
  18   7  -2       15.15        7.27      5.04 o 
  19   7  -2        6.50       11.54      6.26 o 
   0   8  -2       13.75       22.00      2.60 o 
   1   8  -2       59.30       58.99      2.45 o 
   2   8  -2      230.29      212.66      4.08 o 
   3   8  -2     2037.49     1986.22     25.68 o 
   4   8  -2      353.04      343.49      5.75 o 
   5   8  -2      410.51      399.13      6.53 o 
   6   8  -2      619.40      593.13      8.86 o 
   7   8  -2      237.94      251.31      4.95 o 
   8   8  -2       31.58       32.90      2.55 o 
   9   8  -2      480.99      484.51      8.79 o 
  10   8  -2      230.75      223.89      5.52 o 
  11   8  -2      125.82      109.90      4.07 o 
  12   8  -2       52.80       49.49      4.29 o 
  13   8  -2      184.95      198.72      6.94 o 
  14   8  -2       24.07       21.76      3.50 o 
  15   8  -2      157.57      152.98      5.37 o 
  16   8  -2       11.87       10.79      3.74 o 
  17   8  -2       39.89       43.78      5.24 o 
  18   8  -2       25.99       24.40      6.59 o 
   0   9  -2      427.66      419.36     12.41 o 
   1   9  -2      110.11       92.49      3.05 o 
   2   9  -2       88.62       95.18      4.08 o 
   3   9  -2      510.99      513.80      8.94 o 
   4   9  -2      109.01      103.87      4.05 o 
   5   9  -2      259.42      239.50      5.48 o 
   6   9  -2      358.81      332.67      5.97 o 
   7   9  -2      156.21      156.77      4.11 o 
   8   9  -2      566.76      572.78      8.98 o 
   9   9  -2      288.30      264.13      8.50 o 
  10   9  -2       18.05       17.41      2.92 o 
  11   9  -2       76.58       73.15      4.14 o 
  12   9  -2      344.40      335.67      7.58 o 
  13   9  -2      107.34      111.53     10.96 o 
  14   9  -2      116.69      109.83      4.80 o 
  15   9  -2       30.48       32.17      4.11 o 
  16   9  -2        6.42        2.06      4.05 o 
  17   9  -2        4.85       -0.52      6.24 o 
   0  10  -2      573.46      548.10     13.02 o 
   1  10  -2      365.84      341.40      6.72 o 
   2  10  -2      934.81      914.03     14.23 o 
   3  10  -2       23.60       25.59      2.30 o 
   4  10  -2       58.36       59.81      2.82 o 
   5  10  -2       41.15       37.21      2.54 o 
   6  10  -2      412.22      379.13      6.75 o 
   7  10  -2      146.26      139.83      7.20 o 
   8  10  -2       66.62       69.25      3.60 o 
   9  10  -2       91.29      101.29      4.27 o 
  10  10  -2      123.40      117.52      4.44 o 
  11  10  -2       23.34       28.21      3.46 o 
  12  10  -2      190.35      202.28      6.19 o 
  13  10  -2       38.33       36.45      4.11 o 
  14  10  -2       52.48       55.17      4.48 o 
  15  10  -2        1.65        6.11      4.27 o 
   0  11  -2      395.05      364.85     17.27 o 
   1  11  -2      112.91      105.40      6.91 o 
   2  11  -2      186.15      176.50      8.24 o 
   3  11  -2      456.13      403.05     19.72 o 
   4  11  -2       53.34       43.46      3.77 o 
   5  11  -2       13.54        8.07      3.45 o 
   6  11  -2      613.62      581.58     12.36 o 
   7  11  -2       86.53       82.25      4.66 o 
   8  11  -2       74.55       82.83      5.79 o 
   9  11  -2      131.96      145.61      6.12 o 
  10  11  -2       24.71       21.82      4.49 o 
  11  11  -2       34.20       32.13      3.92 o 
  12  11  -2       85.00       74.51      4.55 o 
  13  11  -2       72.89       69.72      5.66 o 
   0  12  -2       92.90       78.01     10.19 o 
   1  12  -2      120.77       98.43      7.17 o 
   2  12  -2       94.91       89.20      7.24 o 
   3  12  -2      214.36      190.28      9.29 o 
   4  12  -2       17.36       19.14      5.70 o 
   5  12  -2       63.42       61.59      9.25 o 
   6  12  -2       76.44       90.48      7.30 o 
   7  12  -2       44.00       57.44      6.98 o 
   8  12  -2        1.99        2.43      5.96 o 
   9  12  -2       87.85      117.42      5.46 o 
  10  12  -2       32.60       33.95     11.33 o 
   0  13  -2       99.03       99.21     11.97 o 
   1  13  -2       15.35        5.58      6.15 o 
   2  13  -2        0.73        1.36      5.91 o 
   3  13  -2      168.87      192.03     10.34 o 
   4  13  -2        8.45        3.43      6.12 o 
   4   0  -1      898.43      934.25      9.20 o 
   6   0  -1     2425.72     2400.16     21.85 o 
   8   0  -1     1782.38     1754.76     22.19 o 
  10   0  -1      453.22      471.12      6.82 o 
  12   0  -1        1.06       -0.33      1.32 o 
  14   0  -1      112.47      114.10      4.06 o 
  16   0  -1      295.07      297.68      6.33 o 
  18   0  -1       99.07       82.63      6.70 o 
  20   0  -1      170.35      171.98      6.40 o 
  22   0  -1      283.80      284.66      9.17 o 
   2   1  -1     1715.71     1848.34     16.33 o 
   3   1  -1    30771.49    31293.22    193.27 o 
   4   1  -1      309.54      332.47      2.29 o 
   5   1  -1     8874.73     9102.29     57.65 o 
   6   1  -1      752.32      803.50      6.14 o 
   7   1  -1     2292.16     2119.68     17.00 o 
   8   1  -1      352.32      337.35      3.49 o 
   9   1  -1      527.59      499.75      4.96 o 
  10   1  -1     1990.52     1935.58     16.53 o 
  11   1  -1     1350.16     1397.01     12.77 o 
  12   1  -1      192.91      178.03      3.49 o 
  13   1  -1     1045.37      974.68      9.30 o 
  14   1  -1      205.29      222.52      4.09 o 
  15   1  -1       43.77       43.29      1.87 o 
  16   1  -1      536.85      528.64      7.66 o 
  17   1  -1      491.30      457.37      6.48 o 
  18   1  -1        9.80       10.95      2.05 o 
  19   1  -1       45.39       50.89      2.75 o 
  20   1  -1       94.16       94.19      3.29 o 
  21   1  -1       13.28       14.35      3.02 o 
  22   1  -1       16.64       16.98      3.41 o 
  23   1  -1        6.94       12.85      5.65 o 
   1   2  -1      470.28      472.19      4.66 o 
   2   2  -1      130.56      111.48      0.92 o 
   3   2  -1      181.87      176.15      1.34 o 
   4   2  -1      808.94      863.08      6.00 o 
   5   2  -1       49.22       50.26      0.79 o 
   6   2  -1     1210.60     1332.54     10.29 o 
   7   2  -1      963.27     1007.76      7.94 o 
   8   2  -1     2214.95     2226.96     18.68 o 
   9   2  -1        1.49        0.57      0.84 o 
  10   2  -1     1534.24     1540.66     14.69 o 
  11   2  -1       66.59       65.64      1.65 o 
  12   2  -1      201.04      196.15      2.84 o 
  13   2  -1      360.75      367.96      4.19 o 
  14   2  -1      119.87      109.85      2.35 o 
  15   2  -1      160.84      153.59      4.01 o 
  16   2  -1       24.33       29.27      2.02 o 
  17   2  -1      512.48      479.76      7.27 o 
  18   2  -1       34.45       41.72      2.42 o 
  19   2  -1       80.11       86.34      3.02 o 
  20   2  -1       31.67       35.95      2.78 o 
  21   2  -1        5.41        6.30      2.80 o 
  22   2  -1        9.27        8.20      3.09 o 
  23   2  -1        7.56       12.85      4.86 o 
   1   3  -1     8548.88     9210.78     68.83 o 
   2   3  -1     8783.30     9364.26     76.48 o 
   3   3  -1     1474.44     1479.74     10.89 o 
   4   3  -1     6570.65     6936.63     46.31 o 
   5   3  -1     5805.90     6150.42     44.33 o 
   6   3  -1      697.14      699.14      5.84 o 
   7   3  -1     5053.19     5496.83     44.77 o 
   8   3  -1     5194.44     5343.45     43.55 o 
   9   3  -1     2670.86     2958.92     25.88 o 
  10   3  -1     4317.55     4288.39     41.80 o 
  11   3  -1      682.60      634.34      6.98 o 
  12   3  -1      301.29      296.62      3.69 o 
  13   3  -1      221.06      243.79      4.21 o 
  14   3  -1      132.32      119.16      2.44 o 
  15   3  -1        6.32        7.57      1.45 o 
  16   3  -1     1069.96     1052.33     12.28 o 
  17   3  -1       93.05       85.15      2.65 o 
  18   3  -1       69.73       71.51      2.73 o 
  19   3  -1       22.47       19.60      2.49 o 
  20   3  -1       52.35       51.40      3.01 o 
  21   3  -1        6.08        1.61      2.63 o 
  22   3  -1       45.14       39.63      4.31 o 
   1   4  -1      243.87      258.97      2.41 o 
   2   4  -1      835.14      959.15      7.78 o 
   3   4  -1     1097.08     1200.11      9.27 o 
   4   4  -1     3824.30     4296.11     37.27 o 
   5   4  -1      850.35      902.56      7.36 o 
   6   4  -1      849.39      873.24      7.19 o 
   7   4  -1      226.78      248.73      2.36 o 
   8   4  -1      422.53      419.88      3.86 o 
   9   4  -1      279.39      269.45      3.50 o 
  10   4  -1      661.79      734.09      7.43 o 
  11   4  -1       53.07       46.85      1.50 o 
  12   4  -1      288.42      268.55      3.83 o 
  13   4  -1       36.80       34.79      2.01 o 
  14   4  -1      306.23      276.33      4.13 o 
  15   4  -1      100.65      100.02      2.55 o 
  16   4  -1       18.48       22.74      2.33 o 
  17   4  -1      160.08      151.25      4.18 o 
  18   4  -1       15.72       12.62      1.96 o 
  19   4  -1       32.55       28.65      2.80 o 
  20   4  -1       37.04       41.91      2.62 o 
  21   4  -1       11.82        9.96      3.52 o 
  22   4  -1       49.74       53.47      5.42 o 
   1   5  -1       60.58       78.70      1.33 o 
   2   5  -1      112.25       93.01      1.38 o 
   3   5  -1     2040.44     2404.21     22.32 o 
   4   5  -1        3.54        2.20      0.74 o 
   5   5  -1      758.12      785.15      7.71 o 
   6   5  -1      686.25      753.08      7.03 o 
   7   5  -1     3004.28     3147.14     24.80 o 
   8   5  -1       35.38       35.94      1.02 o 
   9   5  -1       50.64       33.34      0.99 o 
  10   5  -1       31.01       26.97      1.04 o 
  11   5  -1      774.12      792.60      8.64 o 
  12   5  -1        8.78        7.60      1.41 o 
  13   5  -1      723.83      745.33      9.01 o 
  14   5  -1       22.28       32.71      2.75 o 
  15   5  -1       93.01       92.63      2.74 o 
  16   5  -1       24.00       21.80      2.34 o 
  17   5  -1      731.78      703.48     10.76 o 
  18   5  -1       14.38        9.98      2.92 o 
  19   5  -1       56.39       72.37      3.88 o 
  20   5  -1       22.25       15.22      3.55 o 
  21   5  -1        9.60        4.31      4.09 o 
   1   6  -1      301.30      305.65      3.63 o 
   2   6  -1      195.62      204.65      2.55 o 
   3   6  -1       23.75       23.90      0.91 o 
   4   6  -1      860.19      998.27      9.64 o 
   5   6  -1      358.46      340.82      3.78 o 
   6   6  -1      208.19      227.43      2.87 o 
   7   6  -1      573.34      535.47      5.38 o 
   8   6  -1      220.20      213.70      3.02 o 
   9   6  -1      647.59      629.54      6.98 o 
  10   6  -1      390.04      380.84      5.09 o 
  11   6  -1      139.47      129.20      2.79 o 
  12   6  -1       35.14       32.70      2.24 o 
  13   6  -1      436.91      423.57      6.31 o 
  14   6  -1      101.34       89.58      2.89 o 
  15   6  -1       73.40       71.01      3.93 o 
  16   6  -1       24.24       23.90      2.93 o 
  17   6  -1       53.80       65.97      4.08 o 
  18   6  -1       23.69       19.46      3.17 o 
  19   6  -1        0.83        0.65      3.15 o 
  20   6  -1       79.80       80.87      4.35 o 
  21   6  -1        4.33        5.07     10.37 o 
   1   7  -1      968.81      928.60      9.26 o 
   2   7  -1     3712.79     3767.77     39.82 o 
   3   7  -1      383.15      437.97      5.35 o 
   4   7  -1     4184.21     4211.55     41.27 o 
   5   7  -1      514.85      479.07      5.09 o 
   6   7  -1      297.13      303.34      4.23 o 
   7   7  -1       23.45       30.81      3.04 o 
   8   7  -1     3097.88     3060.67     35.08 o 
   9   7  -1      469.13      470.58      6.63 o 
  10   7  -1     1262.79     1268.12     16.90 o 
  11   7  -1      141.23      152.60      3.97 o 
  12   7  -1       81.26       77.49      3.00 o 
  13   7  -1      633.74      627.85      9.65 o 
  14   7  -1       25.30       22.68      2.75 o 
  15   7  -1        5.04       -0.49      3.01 o 
  16   7  -1      208.31      223.92      7.26 o 
  17   7  -1       21.74       21.02      4.41 o 
  18   7  -1       15.81       17.12      4.68 o 
  19   7  -1       13.87       19.97      5.06 o 
  20   7  -1       37.11       31.85     10.56 o 
   1   8  -1      933.23      906.58     12.06 o 
   2   8  -1      262.38      266.84      4.22 o 
   3   8  -1       49.89       51.79      2.28 o 
   4   8  -1       44.59       43.42      2.33 o 
   5   8  -1        0.46       -0.52      1.48 o 
   6   8  -1      119.35      129.88      3.26 o 
   7   8  -1      416.38      407.18      6.63 o 
   8   8  -1      261.90      250.98      4.94 o 
   9   8  -1      171.98      163.64      4.12 o 
  10   8  -1      385.73      405.74      6.93 o 
  11   8  -1      138.91      126.12      4.29 o 
  12   8  -1      181.54      184.40      5.25 o 
  13   8  -1      414.17      412.69      8.37 o 
  14   8  -1       36.61       39.75      3.52 o 
  15   8  -1       50.81       49.90      3.95 o 
  16   8  -1        7.04       12.70      3.70 o 
  17   8  -1       51.88       41.93      4.98 o 
  18   8  -1       49.15       54.78      5.50 o 
   1   9  -1       99.87       89.33      3.29 o 
   2   9  -1       32.35       29.39      2.43 o 
   3   9  -1      135.38      121.45      3.76 o 
   4   9  -1      768.04      751.72     11.80 o 
   5   9  -1      254.85      258.20      6.92 o 
   6   9  -1      182.24      177.44      4.06 o 
   7   9  -1     1726.20     1653.87     21.89 o 
   8   9  -1      562.42      541.05      8.53 o 
   9   9  -1        6.62        9.22      2.28 o 
  10   9  -1      409.70      410.05      7.21 o 
  11   9  -1       89.28       93.61      3.94 o 
  12   9  -1        8.57        3.06      2.95 o 
  13   9  -1       34.39       35.00      4.46 o 
  14   9  -1       89.02      106.27      4.66 o 
  15   9  -1       48.68       46.65      4.22 o 
  16   9  -1       90.69      111.40      6.85 o 
  17   9  -1       67.92       47.07      6.60 o 
   1  10  -1      122.00      106.72      9.82 o 
   2  10  -1      105.35      107.49      7.83 o 
   3  10  -1       22.94       21.95      2.76 o 
   4  10  -1      133.64      137.87     10.97 o 
   5  10  -1      584.85      545.64      9.26 o 
   6  10  -1      245.36      231.78      4.85 o 
   7  10  -1      128.84      123.25      3.73 o 
   8  10  -1       29.80       31.92      2.63 o 
   9  10  -1        7.40       12.78      2.58 o 
  10  10  -1       18.88       15.27      2.75 o 
  11  10  -1      134.54      122.64      4.09 o 
  12  10  -1        7.51        2.51      3.28 o 
  13  10  -1       87.54       91.82      5.21 o 
  14  10  -1       17.88       16.47      3.82 o 
  15  10  -1        1.22        0.63      3.96 o 
   1  11  -1        6.40        8.61      6.76 o 
   2  11  -1      355.88      321.89     11.19 o 
   3  11  -1       14.49       14.28      4.88 o 
   4  11  -1       11.13        6.26      4.71 o 
   5  11  -1      606.61      584.41     15.88 o 
   6  11  -1       27.58       25.23      4.45 o 
   7  11  -1      228.88      232.52      7.12 o 
   8  11  -1       49.68       49.40      5.12 o 
   9  11  -1        7.02        5.66      3.48 o 
  10  11  -1       43.24       56.17      4.26 o 
  11  11  -1      100.14      110.96      6.06 o 
  12  11  -1        7.16        6.61      3.67 o 
  13  11  -1       33.91       31.89      4.23 o 
   1  12  -1       23.62       15.58      5.64 o 
   2  12  -1      167.35      158.72      8.32 o 
   3  12  -1        0.83        0.52      5.45 o 
   4  12  -1       99.56       96.37      7.17 o 
   5  12  -1       16.57       15.01      5.79 o 
   6  12  -1       30.08       31.27      6.00 o 
   7  12  -1       49.20       47.82      6.59 o 
   8  12  -1      110.32      112.46      8.18 o 
   9  12  -1        8.32        5.87      6.10 o 
  10  12  -1       84.47       80.07      5.05 o 
   1  13  -1        6.92        2.87      5.82 o 
   2  13  -1       20.36       26.58      6.70 o 
   3  13  -1       18.14       17.04      7.20 o 
   4  13  -1      185.55      212.70     14.71 o 
   5  13  -1       12.02       13.79      6.54 o 
   6  13  -1        4.38        2.22      6.25 o 
   4   0   0       51.85        5.15      1.01 o 
   6   0   0    20183.74    21845.66    210.82 o 
   8   0   0       68.96      104.20      2.20 o 
  10   0   0     2915.28     2812.64     39.26 o 
  12   0   0     4941.28     5115.09     70.67 o 
  14   0   0      549.70      546.16     12.30 o 
  16   0   0     1014.34      953.42     15.06 o 
  18   0   0      439.40      423.46      9.78 o 
  20   0   0        0.07        5.30      3.84 o 
  22   0   0        3.79        1.34      4.67 o 
   3   1   0      958.91      957.80      8.76 o 
   4   1   0      257.04      322.01      2.48 o 
   5   1   0       16.53        6.01      0.47 o 
   6   1   0      426.10      394.39      3.35 o 
   7   1   0     1665.38     1482.93     12.02 o 
   8   1   0     1599.49     1636.62     15.38 o 
   9   1   0      327.07      328.40      5.61 o 
  10   1   0       19.18       19.70      1.11 o 
  11   1   0      701.76      694.72      7.14 o 
  12   1   0       76.42       68.25      1.62 o 
  13   1   0       47.94       64.51      1.68 o 
  14   1   0      288.43      261.86      3.86 o 
  15   1   0       96.36       96.75      2.83 o 
  16   1   0       33.05       34.12      2.04 o 
  17   1   0       45.14       44.02      2.32 o 
  18   1   0       14.62       19.02      2.17 o 
  19   1   0      554.13      586.31      8.05 o 
  20   1   0       41.31       52.90      2.89 o 
  21   1   0      198.31      178.07      4.93 o 
  22   1   0        4.77        5.20      3.26 o 
  23   1   0        4.78        1.38      5.62 o 
   0   2   0    24494.99    17476.40    479.46 o 
   1   2   0      205.69      145.65     10.80 o 
   2   2   0      184.80      233.14      4.65 o 
   3   2   0      254.64      212.54      1.82 o 
   4   2   0     6747.84     7238.44     50.82 o 
   5   2   0     4136.10     3753.62     25.71 o 
   6   2   0     1508.42     1581.04     12.74 o 
   7   2   0      689.68      516.23      5.61 o 
   8   2   0      191.85      185.88      2.95 o 
   9   2   0      397.49      467.91      4.93 o 
  10   2   0      819.38      965.06     10.06 o 
  11   2   0       30.11       27.22      1.23 o 
  12   2   0     1098.78     1180.35     12.29 o 
  13   2   0      433.00      426.26      4.92 o 
  14   2   0       43.11       40.30      1.66 o 
  15   2   0     1030.78      975.29     11.38 o 
  16   2   0      386.18      397.26      5.73 o 
  17   2   0      202.02      202.74      4.04 o 
  18   2   0       34.90       49.42      2.46 o 
  19   2   0      426.88      412.76      7.67 o 
  20   2   0        0.68        1.44      2.34 o 
  21   2   0      142.12      158.82      5.16 o 
  22   2   0        0.16        2.46      2.82 o 
  23   2   0       57.10       72.10      4.99 o 
   1   3   0       22.12       22.63      0.67 o 
   2   3   0        5.31        6.66      0.39 o 
   3   3   0     1283.43     1217.69     10.71 o 
   4   3   0     1015.91     1005.96      7.75 o 
   5   3   0     1499.56     1423.69     10.47 o 
   6   3   0      431.21      415.31      3.64 o 
   7   3   0     1666.47     1655.41     13.22 o 
   8   3   0        0.02       -0.48      0.71 o 
   9   3   0     1394.82     1430.15     12.84 o 
  10   3   0      162.07      159.83      2.35 o 
  11   3   0        4.78        0.77      0.94 o 
  12   3   0       13.37       13.79      1.12 o 
  13   3   0        0.02       -0.45      1.12 o 
  14   3   0      180.20      170.33      3.04 o 
  15   3   0       69.37       71.09      2.26 o 
  16   3   0       80.43       87.98      2.72 o 
  17   3   0       67.16       65.10      2.38 o 
  18   3   0        5.18        6.31      1.96 o 
  19   3   0        4.68        4.81      2.15 o 
  20   3   0       12.38        7.93      2.50 o 
  21   3   0        0.93       -1.17      2.53 o 
  22   3   0        0.41        0.42      2.85 o 
   0   4   0    23424.20    24102.34    591.60 o 
   1   4   0     5968.07     6202.36     95.28 o 
   2   4   0      468.38      398.74      4.96 o 
   3   4   0    26676.57    27615.09    267.05 o 
   4   4   0      429.90      514.47      5.10 o 
   5   4   0     2229.34     2301.21     19.89 o 
   6   4   0     2223.11     2148.00     18.63 o 
   7   4   0     3443.12     3711.14     30.50 o 
   8   4   0      425.26      378.43      3.49 o 
   9   4   0      804.16      803.48      7.42 o 
  10   4   0     1550.44     1740.31     16.43 o 
  11   4   0       37.88       37.56      1.56 o 
  12   4   0      242.70      207.03      3.26 o 
  13   4   0      412.87      427.03      5.76 o 
  14   4   0      115.78      120.80      3.15 o 
  15   4   0      291.01      286.34      4.71 o 
  16   4   0       34.63       28.43      2.37 o 
  17   4   0       21.01       27.08      1.92 o 
  18   4   0      170.17      170.78      3.63 o 
  19   4   0       95.65       97.51      2.98 o 
  20   4   0        0.48        0.79      2.27 o 
  21   4   0       57.70       75.89      4.33 o 
  22   4   0        0.01       -0.85      4.11 o 
   0   5   0        7.00        5.85      1.42 o 
   1   5   0      198.00      215.02      3.17 o 
   2   5   0       78.28       77.72      1.53 o 
   3   5   0      183.88      181.95      2.07 o 
   4   5   0        0.04        0.15      0.52 o 
   5   5   0      148.97      151.19      2.91 o 
   6   5   0        6.75        8.93      0.78 o 
   7   5   0       30.94       38.35      1.02 o 
   8   5   0       23.64       18.56      0.83 o 
   9   5   0       22.28       21.79      0.79 o 
  10   5   0      435.60      418.14      4.11 o 
  11   5   0       97.09      102.82      2.64 o 
  12   5   0        0.35        1.36      1.40 o 
  13   5   0      265.22      260.98      4.15 o 
  14   5   0        0.82       -1.75      1.75 o 
  15   5   0       27.82       17.32      2.18 o 
  16   5   0       21.46       16.17      2.48 o 
  17   5   0        1.91       -1.01      2.52 o 
  18   5   0       30.26       33.91      3.14 o 
  19   5   0       29.41       21.99      3.21 o 
  20   5   0       40.75       50.63      3.82 o 
  21   5   0       16.11        8.71      3.79 o 
   0   6   0     5275.63     6374.00    156.47 o 
   1   6   0     1860.46     1955.40     25.60 o 
   2   6   0      169.09      146.87      3.33 o 
   3   6   0      939.42      861.66      9.37 o 
   4   6   0      734.02      834.73      9.24 o 
   5   6   0      982.88      978.60     10.00 o 
   6   6   0       80.22       46.46      1.19 o 
   7   6   0      619.40      642.21      7.83 o 
   8   6   0      370.31      346.87      5.75 o 
   9   6   0      828.72      812.19      7.17 o 
  10   6   0      302.03      313.07      4.73 o 
  11   6   0       11.30       17.47      1.52 o 
  12   6   0     1417.07     1394.23     19.28 o 
  13   6   0       53.91       57.42      2.51 o 
  14   6   0      274.65      231.08      4.83 o 
  15   6   0       61.13       53.28      2.91 o 
  16   6   0       53.10       50.29      2.76 o 
  17   6   0      132.52      126.63      4.10 o 
  18   6   0      211.75      233.68      5.78 o 
  19   6   0        2.69        0.25      3.14 o 
  20   6   0       46.07       60.00      4.13 o 
  21   6   0       17.72       15.02      5.12 o 
   0   7   0        0.10        3.00      1.64 o 
   1   7   0      269.26      253.66      3.60 o 
   2   7   0       18.81       23.39      1.41 o 
   3   7   0     1603.83     1532.81     18.12 o 
   4   7   0       66.70       65.09      1.68 o 
   5   7   0        2.45        1.65      0.82 o 
   6   7   0       38.93       40.05      1.26 o 
   7   7   0      335.17      310.50      4.99 o 
   8   7   0       69.65       84.76      2.46 o 
   9   7   0     1150.45     1118.41     14.86 o 
  10   7   0      224.79      241.21      4.63 o 
  11   7   0       29.13       29.40      2.21 o 
  12   7   0       23.69       25.54      2.65 o 
  13   7   0      638.04      628.96     14.25 o 
  14   7   0      346.15      325.98      6.96 o 
  15   7   0      103.38      102.54      4.28 o 
  16   7   0       18.88       16.44      3.40 o 
  17   7   0        1.87        0.75      3.33 o 
  18   7   0       18.47       23.13      4.67 o 
  19   7   0        6.70       13.80      4.78 o 
  20   7   0        5.85       10.78      9.73 o 
   0   8   0       25.86       26.99      2.40 o 
   1   8   0      174.54      177.12      8.16 o 
   2   8   0        0.01        0.05      1.31 o 
   3   8   0      544.62      531.37      9.62 o 
   4   8   0      809.27      791.77     11.77 o 
   5   8   0     1121.28     1089.94     16.23 o 
   6   8   0      124.11      137.34      3.59 o 
   7   8   0      807.41      830.37     12.92 o 
   8   8   0       75.59       91.08      3.10 o 
   9   8   0      109.86      115.16      3.67 o 
  10   8   0      945.67      902.63     14.25 o 
  11   8   0       42.19       38.73      2.87 o 
  12   8   0       42.26       48.02      3.64 o 
  13   8   0      332.50      335.14     13.82 o 
  14   8   0       82.21       80.48      3.99 o 
  15   8   0       54.51       66.35      4.10 o 
  16   8   0       11.05       10.61      3.65 o 
  17   8   0       33.90       38.75      4.28 o 
  18   8   0       37.95       35.23      6.42 o 
  19   8   0       34.69       22.71     11.15 o 
   0   9   0      174.82      154.32      9.32 o 
   1   9   0        0.01       -0.79      3.23 o 
   2   9   0      279.39      258.32      5.98 o 
   3   9   0      300.12      268.99      6.28 o 
   4   9   0       48.87       49.45      1.98 o 
   5   9   0       21.00       21.96      2.17 o 
   6   9   0      114.88      104.94      3.11 o 
   7   9   0      255.19      246.03      4.96 o 
   8   9   0       71.98       67.18      3.59 o 
   9   9   0      245.39      239.47      5.09 o 
  10   9   0      106.69      103.48      3.42 o 
  11   9   0        4.02        3.95      2.49 o 
  12   9   0       82.85       72.59      3.84 o 
  13   9   0       72.44       63.35      3.90 o 
  14   9   0      243.22      222.03      6.44 o 
  15   9   0       20.88       25.04      3.94 o 
  16   9   0       29.05       25.33      4.17 o 
  17   9   0       24.64       24.75      4.57 o 
   0  10   0     2261.77     2319.28     68.68 o 
   1  10   0      126.10      129.89      6.74 o 
   2  10   0      795.51      798.13     19.27 o 
   3  10   0       64.65       79.47      3.61 o 
   4  10   0      147.70      154.34      7.46 o 
   5  10   0      501.05      423.86     15.69 o 
   6  10   0     1233.45     1253.18     20.80 o 
   7  10   0        0.28        1.68      2.19 o 
   8  10   0      128.45      134.38      3.91 o 
   9  10   0       32.97       35.77      2.79 o 
  10  10   0      141.72      128.97      4.11 o 
  11  10   0       66.72       61.31      3.76 o 
  12  10   0      106.40      117.13      4.70 o 
  13  10   0       28.60       30.13      3.74 o 
  14  10   0       96.87      102.25      4.87 o 
  15  10   0        0.28        2.76      4.00 o 
   0  11   0      459.23      400.54     17.46 o 
   1  11   0       86.00       83.96      6.49 o 
   2  11   0      161.76      146.64      8.43 o 
   3  11   0       29.68       41.90      5.29 o 
   4  11   0      153.89      142.86     16.84 o 
   5  11   0        7.10        6.60      5.04 o 
   6  11   0      339.56      302.89      9.30 o 
   7  11   0      138.14      120.85      5.10 o 
   8  11   0        8.87        4.37      3.47 o 
   9  11   0       17.83       27.67      4.06 o 
  10  11   0      125.36      114.09      5.41 o 
  11  11   0        0.40       -0.48      4.10 o 
  12  11   0       77.62      100.62      5.88 o 
  13  11   0       45.08       42.57      4.21 o 
   0  12   0        1.27        1.78      7.22 o 
   1  12   0       33.92       30.48      5.85 o 
   2  12   0       92.80       80.63     10.85 o 
   3  12   0      581.81      551.82     16.01 o 
   4  12   0       18.75       31.48      5.69 o 
   5  12   0       24.20       47.75      6.42 o 
   6  12   0       76.56       68.60      6.60 o 
   7  12   0       26.45       39.99      6.43 o 
   8  12   0        9.13        3.21      5.83 o 
   9  12   0       83.81       99.98      7.70 o 
  10  12   0        7.34       10.44      5.39 o 
   0  13   0        1.04       16.45      8.77 o 
   1  13   0       48.88       47.03      7.00 o 
   2  13   0       15.68       32.90      6.63 o 
   3  13   0      142.53      168.58     18.60 o 
   4  13   0       11.33       20.52      6.90 o 
   5  13   0       63.38       68.63      7.42 o 
   6  13   0        0.31        1.04      6.44 o 
   4   0   1      899.47      927.05      8.62 o 
   6   0   1     2430.11     2465.45     31.86 o 
   8   0   1     1793.14     1798.37     25.32 o 
  10   0   1      463.41      484.01      7.81 o 
  12   0   1        1.11        0.71      1.46 o 
  14   0   1      108.18      108.18      3.65 o 
  16   0   1      295.33      303.78      7.60 o 
  18   0   1       98.72       85.15      4.54 o 
  20   0   1      169.03      181.73      6.48 o 
  22   0   1      285.95      268.46      8.83 o 
   2   1   1     1710.65     1829.62     14.46 o 
   3   1   1    30771.70    31234.83    198.04 o 
   4   1   1      291.42      311.93      2.23 o 
   5   1   1     8932.38     9152.54     61.25 o 
   6   1   1      752.26      817.07      6.73 o 
   7   1   1     2278.41     2103.01     19.43 o 
   8   1   1      333.27      306.02      3.88 o 
   9   1   1      527.31      492.02      5.48 o 
  10   1   1     1987.14     1921.68     19.24 o 
  11   1   1     1375.85     1420.05     14.50 o 
  12   1   1      192.45      178.41      3.08 o 
  13   1   1     1056.44      961.61     10.33 o 
  14   1   1      189.67      208.50      3.37 o 
  15   1   1       43.49       47.37      1.93 o 
  16   1   1      542.61      524.97      8.79 o 
  17   1   1      481.85      454.59      6.44 o 
  18   1   1        9.93        9.62      2.08 o 
  19   1   1       52.08       62.84      2.84 o 
  20   1   1       89.16       95.86      3.35 o 
  21   1   1       13.17       14.11      2.95 o 
  22   1   1       16.80       21.73      3.24 o 
  23   1   1        5.92        3.88      4.42 o 
   1   2   1      472.84      462.65      4.24 o 
   2   2   1      130.45      112.26      0.98 o 
   3   2   1      181.05      175.80      1.33 o 
   4   2   1      808.09      865.49      5.85 o 
   5   2   1       49.00       51.20      0.78 o 
   6   2   1     1210.71     1326.71      9.90 o 
   7   2   1      967.42     1015.56      8.51 o 
   8   2   1     2202.53     2223.40     17.89 o 
   9   2   1        1.46        1.57      0.74 o 
  10   2   1     1540.38     1539.47     14.70 o 
  11   2   1       72.25       72.09      2.22 o 
  12   2   1      201.54      192.80      3.75 o 
  13   2   1      356.80      367.86      4.45 o 
  14   2   1      120.01      108.09      2.27 o 
  15   2   1      161.22      159.66      3.07 o 
  16   2   1       23.73       28.62      1.89 o 
  17   2   1      521.30      494.62      6.43 o 
  18   2   1       34.66       38.60      2.32 o 
  19   2   1       77.69       84.80      2.89 o 
  20   2   1       31.04       33.94      2.53 o 
  21   2   1        5.39        4.06      2.62 o 
  22   2   1        9.46        6.91      2.94 o 
  23   2   1        7.59        6.56      4.32 o 
   1   3   1     8544.65     9150.43     68.02 o 
   2   3   1     8750.90     9343.29     66.02 o 
   3   3   1     1473.57     1493.77     11.21 o 
   4   3   1     6536.04     6930.69     51.94 o 
   5   3   1     5800.69     6159.36     47.97 o 
   6   3   1      696.98      706.00      5.88 o 
   7   3   1     5042.82     5507.67     45.40 o 
   8   3   1     5207.36     5362.42     44.25 o 
   9   3   1     2670.30     2992.64     23.94 o 
  10   3   1     4332.46     4313.56     39.76 o 
  11   3   1      688.10      648.15      6.74 o 
  12   3   1      300.27      287.87      3.96 o 
  13   3   1      228.52      243.36      3.57 o 
  14   3   1      132.83      116.41      2.80 o 
  15   3   1        6.40        7.75      1.58 o 
  16   3   1     1084.72     1069.40     11.69 o 
  17   3   1       94.27       81.28      2.48 o 
  18   3   1       69.32       69.05      2.58 o 
  19   3   1       21.60       16.57      2.35 o 
  20   3   1       46.85       50.12      2.89 o 
  21   3   1        6.06        2.12      2.60 o 
  22   3   1       44.94       46.28      3.86 o 
   1   4   1      255.86      276.52      2.86 o 
   2   4   1      828.31      955.17      7.95 o 
   3   4   1     1096.06     1211.00      8.82 o 
   4   4   1     3850.69     4329.09     38.90 o 
   5   4   1      847.97      892.00      8.37 o 
   6   4   1      846.09      872.75      8.41 o 
   7   4   1      221.25      245.86      2.81 o 
   8   4   1      408.77      404.42      3.77 o 
   9   4   1      279.92      269.32      3.16 o 
  10   4   1      663.93      741.50      8.91 o 
  11   4   1       56.07       51.82      1.93 o 
  12   4   1      285.63      269.54      5.10 o 
  13   4   1       39.91       34.89      1.86 o 
  14   4   1      301.52      277.17      4.43 o 
  15   4   1       99.51       98.71      2.79 o 
  16   4   1       17.74       20.85      1.70 o 
  17   4   1      162.17      151.68      3.28 o 
  18   4   1       15.26       13.57      1.96 o 
  19   4   1       32.57       28.13      2.23 o 
  20   4   1       36.19       39.82      2.67 o 
  21   4   1       11.59        7.33      3.59 o 
  22   4   1       50.24       46.19      4.61 o 
   1   5   1       52.73       72.83      1.62 o 
   2   5   1      114.76       94.38      1.97 o 
   3   5   1     2041.28     2442.23     20.61 o 
   4   5   1        3.73        2.12      0.46 o 
   5   5   1      754.18      777.49      7.85 o 
   6   5   1      687.51      745.55      7.73 o 
   7   5   1     2993.02     3178.71     29.29 o 
   8   5   1       35.87       34.62      1.11 o 
   9   5   1       50.24       33.05      1.22 o 
  10   5   1       30.19       24.05      1.06 o 
  11   5   1      771.46      802.13      8.19 o 
  12   5   1        8.94        6.31      1.45 o 
  13   5   1      737.71      770.25      9.97 o 
  14   5   1       22.90       32.33      2.22 o 
  15   5   1       93.44       91.21      2.98 o 
  16   5   1       24.52       22.55      2.64 o 
  17   5   1      717.81      683.50     10.49 o 
  18   5   1       14.88       13.41      3.04 o 
  19   5   1       53.98       65.41      3.70 o 
  20   5   1       21.92       19.04      3.59 o 
  21   5   1        9.67        6.84      4.04 o 
   1   6   1      304.43      299.41      4.56 o 
   2   6   1      205.37      220.44      3.12 o 
   3   6   1       23.83       23.42      0.75 o 
   4   6   1      856.68      993.00      9.96 o 
   5   6   1      341.85      321.84      4.78 o 
   6   6   1      208.98      226.52      4.09 o 
   7   6   1      557.02      519.48      5.46 o 
   8   6   1      229.56      225.32      2.92 o 
   9   6   1      646.65      623.43      6.88 o 
  10   6   1      396.66      379.13      4.99 o 
  11   6   1      134.42      122.18      2.65 o 
  12   6   1       35.39       32.90      2.14 o 
  13   6   1      436.97      431.89      6.97 o 
  14   6   1      105.18       90.61      3.16 o 
  15   6   1       73.44       67.91      3.06 o 
  16   6   1       22.48       23.49      2.71 o 
  17   6   1       54.46       63.07      3.35 o 
  18   6   1       24.38       22.83      3.20 o 
  19   6   1        0.82        2.55      3.30 o 
  20   6   1       79.00       75.15      5.05 o 
  21   6   1        4.17        0.14     10.37 o 
   1   7   1      956.38      910.60     12.92 o 
   2   7   1     3701.42     3780.97     60.59 o 
   3   7   1      382.83      440.77      5.90 o 
   4   7   1     4179.40     4313.22     52.88 o 
   5   7   1      517.80      485.38      5.70 o 
   6   7   1      297.57      294.77      3.72 o 
   7   7   1       27.54       33.18      1.73 o 
   8   7   1     3100.97     3151.26     39.37 o 
   9   7   1      466.78      461.94      7.05 o 
  10   7   1     1278.89     1308.46     17.27 o 
  11   7   1      146.73      167.57      4.06 o 
  12   7   1       81.38       80.69      3.34 o 
  13   7   1      635.80      656.81     15.16 o 
  14   7   1       19.84       14.45      2.88 o 
  15   7   1        4.54        2.06      3.56 o 
  16   7   1      212.64      224.93      7.41 o 
  17   7   1       20.99       16.87      4.42 o 
  18   7   1       16.01       16.23      4.59 o 
  19   7   1       13.85       21.52      4.93 o 
  20   7   1       37.40       37.43     11.38 o 
   1   8   1      917.56      910.40     14.94 o 
   2   8   1      257.00      261.36      4.22 o 
   3   8   1       49.43       53.23      1.82 o 
   4   8   1       46.71       40.40      4.00 o 
   5   8   1        0.28       -0.27      1.71 o 
   6   8   1      119.41      125.67      3.84 o 
   7   8   1      406.72      396.17      7.11 o 
   8   8   1      253.02      238.71      7.70 o 
   9   8   1      169.90      168.30      4.48 o 
  10   8   1      397.57      415.82      7.86 o 
  11   8   1      131.68      118.77      3.93 o 
  12   8   1      181.19      185.47      8.25 o 
  13   8   1      406.89      410.46     14.37 o 
  14   8   1       38.23       40.71      4.11 o 
  15   8   1       49.33       45.39      4.26 o 
  16   8   1        6.50       10.95      4.31 o 
  17   8   1       52.83       52.09      5.09 o 
  18   8   1       49.54       53.87      5.50 o 
   1   9   1      115.91      106.02      4.66 o 
   2   9   1       26.44       26.55      2.74 o 
   3   9   1      134.73      120.36      7.97 o 
   4   9   1      772.31      790.84     13.88 o 
   5   9   1      253.42      268.42      5.92 o 
   6   9   1      181.59      174.33      4.79 o 
   7   9   1     1709.10     1701.56     28.60 o 
   8   9   1      561.61      565.89      9.75 o 
   9   9   1        6.65        8.28      2.49 o 
  10   9   1      415.02      422.02      8.15 o 
  11   9   1       92.42       96.90      7.78 o 
  12   9   1        9.28        7.11      3.37 o 
  13   9   1       36.61       38.88      4.01 o 
  14   9   1       85.35       94.30      5.05 o 
  15   9   1       48.92       44.35      4.82 o 
  16   9   1       91.45       99.42      7.75 o 
  17   9   1       68.39       63.76      9.03 o 
   2  10   1      109.21      118.13      4.63 o 
   3  10   1       22.89       25.15      2.95 o 
   4  10   1      137.29      124.84      5.20 o 
   5  10   1      600.73      595.58     11.13 o 
   6  10   1      243.29      246.55      5.96 o 
   7  10   1      131.78      125.53      6.83 o 
   8  10   1       31.36       36.22      4.76 o 
   9  10   1        7.68        9.22      2.99 o 
  10  10   1       19.38       20.27      3.05 o 
  11  10   1      140.15      140.17      5.35 o 
  12  10   1        7.74        7.01      3.78 o 
  13  10   1       86.60       92.66      5.13 o 
  14  10   1       18.82       19.76      4.31 o 
  15  10   1        1.14        2.42      4.52 o 
   1  11   1        9.13        4.84      4.33 o 
   2  11   1      356.88      333.32     16.09 o 
   3  11   1       14.66       18.19      6.53 o 
   4  11   1       12.85       24.49      7.49 o 
   5  11   1      606.19      603.05     14.66 o 
   6  11   1       27.13       35.60      6.24 o 
   7  11   1      224.33      239.12      9.92 o 
   8  11   1       49.41       48.87      8.11 o 
   9  11   1        7.41        8.15      4.43 o 
  10  11   1       42.99       54.93      7.13 o 
  11  11   1      103.03      116.89      8.82 o 
  12  11   1        7.24        5.22      4.04 o 
  13  11   1       34.81       32.03      4.23 o 
   1  12   1       21.74       17.28      5.32 o 
   2  12   1      161.78      141.51      7.83 o 
   3  12   1        0.76       -4.17      5.18 o 
   4  12   1       99.99       91.52      7.86 o 
   5  12   1       15.41       15.48      6.17 o 
   6  12   1       30.41       36.80      8.77 o 
   7  12   1       49.91       57.69      6.75 o 
   8  12   1      103.77      104.58      7.72 o 
   9  12   1        8.13        5.84      5.91 o 
  10  12   1       82.33       84.15     12.82 o 
   1  13   1        7.75        8.75      5.98 o 
   2  13   1       18.44       16.51      6.14 o 
   3  13   1       17.98       13.18      6.09 o 
   4  13   1      185.52      219.58     12.57 o 
   5  13   1       13.17       17.17      6.57 o 
   6  13   1        4.44        2.58      6.12 o 
   0   0   2    46399.68    44837.11    601.43 o 
   2   0   2    18746.28    18715.97    176.93 o 
   4   0   2    19791.10    20355.50    181.99 o 
   6   0   2     2909.42     2789.60     30.92 o 
   8   0   2     2264.52     2277.47     23.69 o 
  10   0   2     1086.75     1111.37     16.33 o 
  12   0   2     1756.36     1804.45     25.92 o 
  14   0   2      503.04      492.81      8.56 o 
  16   0   2      949.67      886.85     14.12 o 
  18   0   2      204.23      209.37     11.71 o 
  20   0   2      192.46      227.24     11.21 o 
  22   0   2      118.81      113.57      6.40 o 
   0   1   2     1248.76     1309.77     11.95 o 
   1   1   2    13147.04    13392.56     89.98 o 
   2   1   2     2041.33     2049.44     13.89 o 
   3   1   2    15005.41    15231.12    101.90 o 
   4   1   2      170.63      188.96      1.88 o 
   5   1   2       67.26       39.49      0.77 o 
   6   1   2     1647.91     1799.08     14.87 o 
   7   1   2      395.88      454.11      4.40 o 
   8   1   2     1000.68      997.62      8.98 o 
   9   1   2      537.91      578.46      5.06 o 
  10   1   2      107.18      116.92      2.30 o 
  11   1   2      332.05      417.27      4.73 o 
  12   1   2      981.64      938.32      9.48 o 
  13   1   2      522.01      505.92      5.72 o 
  14   1   2      183.93      176.55      2.98 o 
  15   1   2       82.48       93.56      2.46 o 
  16   1   2       51.50       43.29      2.10 o 
  17   1   2      165.03      160.59      3.40 o 
  18   1   2       11.61        9.68      2.04 o 
  19   1   2       26.24       19.72      2.33 o 
  20   1   2       58.70       59.65      2.91 o 
  21   1   2       94.21       80.72      3.60 o 
  22   1   2       10.77       12.26      3.25 o 
  23   1   2       52.80       50.25      6.18 o 
   0   2   2      625.27      679.00      6.76 o 
   1   2   2     1701.91     1794.15     11.85 o 
   2   2   2     1294.68     1406.10      9.06 o 
   3   2   2     2384.93     2262.35     14.89 o 
   4   2   2     3226.81     3375.62     25.24 o 
   5   2   2     2561.92     2449.28     17.82 o 
   6   2   2      195.99      221.39      2.08 o 
   7   2   2      512.85      502.26      4.23 o 
   8   2   2     1294.65     1381.54     11.67 o 
   9   2   2     1620.45     1566.35     14.67 o 
  10   2   2       33.19       26.29      1.23 o 
  11   2   2       85.67       75.84      1.82 o 
  12   2   2      689.65      713.66      7.94 o 
  13   2   2      476.01      467.74      5.40 o 
  14   2   2      147.39      165.48      4.09 o 
  15   2   2     1311.76     1310.80     13.93 o 
  16   2   2      282.52      261.81      4.96 o 
  17   2   2      112.50      120.48      2.95 o 
  18   2   2      196.02      213.21      4.29 o 
  19   2   2      118.01      110.93      4.28 o 
  20   2   2       66.02       59.59      2.96 o 
  21   2   2      119.26      129.29      3.96 o 
  22   2   2        2.10        2.63      3.03 o 
   0   3   2     1226.55     1166.88     11.34 o 
   1   3   2       25.28       20.40      0.45 o 
   2   3   2      241.25      227.45      1.80 o 
   3   3   2      794.49      794.68      5.75 o 
   4   3   2      534.24      574.63      4.46 o 
   5   3   2     1314.05     1454.68     11.14 o 
   6   3   2       89.92       98.58      1.37 o 
   7   3   2      497.00      548.31      5.07 o 
   8   3   2       71.15       74.51      1.39 o 
   9   3   2      284.84      369.27      4.37 o 
  10   3   2      263.34      256.42      4.19 o 
  11   3   2      428.93      401.48      5.18 o 
  12   3   2      337.52      347.61      4.25 o 
  13   3   2      407.94      458.92      5.65 o 
  14   3   2      205.15      193.69      3.85 o 
  15   3   2       44.63       43.05      1.96 o 
  16   3   2       81.13       74.83      2.69 o 
  17   3   2       72.20       77.41      2.59 o 
  18   3   2        4.44        5.14      1.97 o 
  19   3   2       10.85        9.98      2.41 o 
  20   3   2       23.02       27.41      2.70 o 
  21   3   2        4.86        1.28      2.71 o 
  22   3   2       19.64       15.08      4.23 o 
   0   4   2    11940.24    12169.33    143.11 o 
   1   4   2     2402.05     2503.25     21.06 o 
   2   4   2     3998.64     4118.97     32.66 o 
   3   4   2     4959.25     4976.09     39.60 o 
   4   4   2        8.49        8.05      0.59 o 
   5   4   2      297.25      288.15      2.74 o 
   6   4   2     1915.34     1969.41     14.97 o 
   7   4   2      525.13      559.35      5.30 o 
   8   4   2       98.68       70.50      1.33 o 
   9   4   2      282.80      257.39      2.90 o 
  10   4   2     1183.97     1211.69     11.74 o 
  11   4   2        0.05        0.57      1.07 o 
  12   4   2      526.60      484.21      6.28 o 
  13   4   2      137.44      149.41      3.22 o 
  14   4   2      169.04      152.31      3.98 o 
  15   4   2      358.40      370.73      5.58 o 
  16   4   2       25.93       29.14      2.20 o 
  17   4   2       43.85       39.94      2.13 o 
  18   4   2       83.89       90.90      2.87 o 
  19   4   2       80.77       75.43      3.30 o 
  20   4   2      128.95      139.92      4.83 o 
  21   4   2       36.13       48.56      4.15 o 
  22   4   2        4.43        1.86      4.96 o 
   0   5   2     1545.02     1796.75     19.79 o 
   1   5   2      848.83     1006.71      7.99 o 
   2   5   2      113.06      126.76      1.98 o 
   3   5   2     3152.69     3154.76     26.49 o 
   4   5   2       63.93       74.27      1.26 o 
   5   5   2      314.52      274.49      2.94 o 
   6   5   2        7.73        6.04      0.76 o 
   7   5   2       94.71      105.71      1.76 o 
   8   5   2       34.21       35.24      1.18 o 
   9   5   2     1270.73     1223.84     11.90 o 
  10   5   2      474.76      477.80      5.64 o 
  11   5   2      345.97      324.26      4.28 o 
  12   5   2       96.42       92.25      3.99 o 
  13   5   2      246.09      238.85      4.40 o 
  14   5   2       60.87       62.36      2.61 o 
  15   5   2      355.44      367.82      6.08 o 
  16   5   2        3.14        4.60      2.56 o 
  17   5   2       56.82       68.22      3.40 o 
  18   5   2        4.21        2.20      2.89 o 
  19   5   2       13.23       10.30      3.29 o 
  20   5   2       26.16       24.70      3.64 o 
  21   5   2       33.82       29.99      5.14 o 
   0   6   2     2130.59     2268.46     27.07 o 
   1   6   2       56.00       61.50      1.08 o 
   2   6   2     1525.83     1546.50     13.25 o 
   3   6   2      324.00      285.20      2.84 o 
   4   6   2      273.26      283.60      3.02 o 
   5   6   2      195.02      185.00      2.39 o 
   6   6   2       26.99       25.42      1.07 o 
   7   6   2       11.90       12.58      0.97 o 
   8   6   2      701.27      701.34      7.47 o 
   9   6   2      417.13      393.52      5.51 o 
  10   6   2      128.31      127.56      2.98 o 
  11   6   2      228.85      211.21      3.87 o 
  12   6   2      681.81      648.52      9.39 o 
  13   6   2      111.54      101.35      3.30 o 
  14   6   2      598.48      589.34     14.08 o 
  15   6   2      249.12      234.82      5.24 o 
  16   6   2       71.74       68.94      3.36 o 
  17   6   2       35.94       36.87      3.27 o 
  18   6   2       91.39       89.70      4.13 o 
  19   6   2        9.32        1.46      3.32 o 
  20   6   2      127.79      147.43      6.68 o 
   0   7   2      474.96      499.09      8.52 o 
   1   7   2      460.85      510.87      5.62 o 
   2   7   2      101.15      112.10      1.89 o 
   3   7   2      855.72      822.23      7.65 o 
   4   7   2     1449.57     1478.52     13.44 o 
   5   7   2      326.62      316.88      4.04 o 
   6   7   2      487.01      458.74      5.98 o 
   7   7   2      275.27      265.12      5.75 o 
   8   7   2      176.85      180.07      4.32 o 
   9   7   2      413.74      405.67      7.59 o 
  10   7   2       74.56       71.60      2.68 o 
  11   7   2      541.88      525.91     11.47 o 
  12   7   2      126.34      101.86      3.76 o 
  13   7   2      448.35      458.63     11.77 o 
  14   7   2       28.10       22.59      3.77 o 
  15   7   2       46.83       44.60      5.43 o 
  16   7   2      222.16      204.20      7.18 o 
  17   7   2       12.86        8.67      4.41 o 
  18   7   2       15.68       17.40      4.61 o 
  19   7   2        6.59        8.37      6.23 o 
   0   8   2       11.06       17.78      2.83 o 
   1   8   2       64.18       70.17      2.96 o 
   2   8   2      224.22      202.43      5.40 o 
   3   8   2     2064.48     2072.45     41.38 o 
   4   8   2      362.37      373.03     11.63 o 
   5   8   2      417.51      416.59      9.74 o 
   6   8   2      619.38      622.97     13.84 o 
   7   8   2      229.78      236.25      6.87 o 
   8   8   2       30.92       26.14      3.15 o 
   9   8   2      470.21      492.47      8.80 o 
  10   8   2      224.47      218.66      5.51 o 
  11   8   2      122.53      108.28      4.59 o 
  12   8   2       51.39       58.39      4.07 o 
  13   8   2      180.48      203.37      6.75 o 
  14   8   2       24.10       23.05      4.02 o 
  15   8   2      163.16      177.62      9.51 o 
  16   8   2       12.79        8.40      4.46 o 
  17   8   2       40.67       51.73      5.39 o 
  18   8   2       25.23       24.45      6.62 o 
   0   9   2      419.82      442.30     13.75 o 
   1   9   2      104.64       95.37      4.80 o 
   2   9   2       89.90       89.01      3.66 o 
   3   9   2      514.28      539.75     11.81 o 
   4   9   2      105.53      105.09      4.29 o 
   5   9   2      251.57      237.77      6.61 o 
   6   9   2      368.91      343.83     15.45 o 
   7   9   2      153.50      150.18      6.99 o 
   8   9   2      558.39      587.50     11.42 o 
   9   9   2      279.32      275.23      7.69 o 
  10   9   2       20.06       22.65      3.22 o 
  11   9   2       76.64       76.29      4.28 o 
  12   9   2      344.04      332.60      8.73 o 
  13   9   2      107.17      113.00      7.17 o 
  14   9   2      115.37      120.34      5.73 o 
  15   9   2       32.89       23.05      4.67 o 
  16   9   2        5.55        6.17      4.70 o 
  17   9   2        4.71        7.93      6.36 o 
   0  10   2      557.59      532.01     16.18 o 
   1  10   2      359.92      350.14      8.08 o 
   2  10   2      921.82      947.52     27.12 o 
   3  10   2       24.16       26.45      2.67 o 
   4  10   2       60.31       68.09      3.44 o 
   5  10   2       42.39       39.19      5.71 o 
   6  10   2      425.97      411.85     10.06 o 
   7  10   2      143.79      143.77      4.95 o 
   8  10   2       64.76       64.45      3.68 o 
   9  10   2       89.22      102.97      4.50 o 
  10  10   2      120.44      122.49      5.68 o 
  11  10   2       22.54       35.67      4.50 o 
  12  10   2      192.89      198.48     12.61 o 
  13  10   2       37.84       27.92      4.60 o 
  14  10   2       50.33       57.40      6.96 o 
  15  10   2        1.65        3.02      4.79 o 
   4  11   2       49.85       42.91      4.94 o 
   5  11   2       12.45        9.18      3.79 o 
   6  11   2      622.04      575.67     14.54 o 
   7  11   2       89.89       87.09      6.40 o 
   8  11   2       77.23       75.53      5.60 o 
   9  11   2      130.08      151.89      7.21 o 
  10  11   2       24.12       25.54      6.72 o 
  11  11   2       34.78       40.98      5.02 o 
  12  11   2       84.88       95.86      6.47 o 
  13  11   2       71.86       59.03      6.01 o 
   2  12   2       95.73       76.36      9.28 o 
   3  12   2      216.20      167.62     12.06 o 
   4  12   2       18.15        6.31      8.04 o 
   5  12   2       62.78       49.12      9.32 o 
   6  12   2       77.56       79.24     10.28 o 
   7  12   2       43.50       55.25      9.05 o 
   8  12   2        2.49        5.16      8.68 o 
   9  12   2       88.67      119.82      8.91 o 
  10  12   2       33.69       32.49      7.54 o 
   0  13   2       95.49       93.27     10.56 o 
   1  13   2       14.35       14.57      6.07 o 
   2  13   2        0.92        2.12      6.01 o 
   3  13   2      173.75      152.81     13.07 o 
   4  13   2        9.28        0.50      8.36 o 
   2   0   3     4243.19     3763.96     44.77 o 
   4   0   3     8245.87     8517.86    101.58 o 
   6   0   3     6197.25     6111.85     67.04 o 
   8   0   3     3610.36     3865.45     42.90 o 
  10   0   3      370.55      375.71      5.21 o 
  12   0   3      253.80      219.21      3.83 o 
  14   0   3        7.14        2.47      1.89 o 
  16   0   3      119.82      119.84      3.56 o 
  18   0   3       12.66       12.69      3.20 o 
  20   0   3      173.94      165.92      6.61 o 
  22   0   3      215.21      229.72     10.83 o 
   1   1   3     3036.26     2926.02     20.24 o 
   2   1   3     4263.38     4607.08     35.54 o 
   3   1   3      158.75      151.17      1.80 o 
   4   1   3     1839.05     1909.44     17.36 o 
   5   1   3      319.52      297.65      5.29 o 
   6   1   3      612.54      606.41      5.43 o 
   7   1   3       47.00       43.49      1.16 o 
   8   1   3     2087.85     2267.25     18.03 o 
   9   1   3       38.07       41.41      1.10 o 
  10   1   3      995.91     1021.78      8.61 o 
  11   1   3      522.73      558.19      5.15 o 
  12   1   3      432.07      451.12      4.65 o 
  13   1   3      754.80      746.15      7.50 o 
  14   1   3      299.84      296.23      4.06 o 
  15   1   3       99.85      116.21      2.57 o 
  16   1   3      143.16      131.70      3.54 o 
  17   1   3      128.26      134.09      3.31 o 
  18   1   3        7.33        4.01      2.14 o 
  19   1   3       88.73       98.44      3.23 o 
  20   1   3       85.72       88.01      6.09 o 
  21   1   3       67.49       65.82      3.92 o 
  22   1   3       20.24       21.98      4.79 o 
   1   2   3     1404.94     1428.52     10.49 o 
   2   2   3     1726.18     1653.25     12.14 o 
   3   2   3      175.75      151.22      1.68 o 
   4   2   3     3186.26     3339.26     26.05 o 
   5   2   3     2264.12     2186.12     18.91 o 
   6   2   3      709.71      742.74      7.13 o 
   7   2   3      772.23      683.71      5.85 o 
   8   2   3      983.79     1033.76      9.18 o 
   9   2   3       74.64       66.40      1.48 o 
  10   2   3      345.30      325.09      3.69 o 
  11   2   3      398.21      394.10      4.33 o 
  12   2   3      170.57      150.52      2.51 o 
  13   2   3      734.25      704.91      8.04 o 
  14   2   3      357.30      379.25      5.13 o 
  15   2   3      834.36      802.69     10.16 o 
  16   2   3      107.56       99.43      2.92 o 
  17   2   3       95.19       87.56      2.75 o 
  18   2   3       76.77       69.85      2.75 o 
  19   2   3      171.91      184.43      4.06 o 
  20   2   3       17.17       16.35      2.87 o 
  21   2   3       43.43       41.85      3.50 o 
  22   2   3       57.02       65.85      5.52 o 
   1   3   3     1134.46     1169.32      9.44 o 
   2   3   3     1660.17     1577.48     11.56 o 
   3   3   3       70.72       64.07      1.05 o 
   4   3   3      350.67      298.56      3.59 o 
   5   3   3     1945.02     2103.00     16.64 o 
   6   3   3      638.89      635.10      5.44 o 
   7   3   3       53.79       48.83      1.42 o 
   8   3   3     1075.44     1053.41      9.59 o 
   9   3   3      182.37      182.31      2.51 o 
  10   3   3      627.07      653.81      6.10 o 
  11   3   3      254.53      244.63      3.14 o 
  12   3   3      585.27      609.56      6.54 o 
  13   3   3      235.40      235.10      3.71 o 
  14   3   3      246.75      224.67      3.78 o 
  15   3   3        4.54        0.33      1.69 o 
  16   3   3      130.29      132.72      3.54 o 
  17   3   3       45.32       45.48      2.35 o 
  18   3   3       29.63       28.81      2.47 o 
  19   3   3       13.99       14.98      2.54 o 
  20   3   3       83.12       92.49      3.52 o 
  21   3   3       19.97       18.34      2.99 o 
   1   4   3      718.85      750.16      6.81 o 
   2   4   3      795.46      867.02      7.82 o 
   3   4   3      489.09      529.58      4.21 o 
   4   4   3     2291.08     2522.69     18.24 o 
   5   4   3      412.43      390.59      4.29 o 
   6   4   3      441.56      502.26      4.44 o 
   7   4   3      397.70      399.53      3.77 o 
   8   4   3      864.01      885.39      7.79 o 
   9   4   3      265.12      267.35      3.06 o 
  10   4   3     1176.37     1213.80     11.77 o 
  11   4   3      216.35      235.81      3.55 o 
  12   4   3       69.30       66.84      2.03 o 
  13   4   3        6.13        6.05      1.76 o 
  14   4   3      519.14      507.41      6.94 o 
  15   4   3      165.35      163.51      4.37 o 
  16   4   3        5.32        3.85      2.30 o 
  17   4   3       20.50       26.06      2.81 o 
  18   4   3        5.57        4.07      2.98 o 
  19   4   3      105.37      103.22      4.37 o 
  20   4   3      101.38       84.55      4.39 o 
  21   4   3       12.64        8.03      4.19 o 
   1   5   3     1139.38     1014.23      9.65 o 
   2   5   3      330.02      334.59      3.39 o 
   3   5   3       89.31      102.78      1.58 o 
   4   5   3       76.26       83.57      1.83 o 
   5   5   3     5264.09     5669.45     45.45 o 
   6   5   3      230.67      244.73      2.87 o 
   7   5   3     1431.32     1459.32     13.78 o 
   8   5   3      121.34      113.63      1.86 o 
   9   5   3      164.31      183.05      2.76 o 
  10   5   3       27.77       24.04      1.50 o 
  11   5   3      896.69      943.77     10.08 o 
  12   5   3       28.72       28.58      2.30 o 
  13   5   3      579.93      559.67      7.90 o 
  14   5   3        5.62       -1.15      2.02 o 
  15   5   3      152.33      148.24      4.20 o 
  16   5   3        4.78        2.08      2.73 o 
  17   5   3      305.89      309.25      6.59 o 
  18   5   3       27.51       24.13      3.36 o 
  19   5   3      150.22      169.36      5.25 o 
  20   5   3        5.93       10.74      4.09 o 
   1   6   3      263.39      242.26      2.86 o 
   2   6   3       89.49       79.10      1.54 o 
   3   6   3       96.64      117.20      1.91 o 
   4   6   3      909.76      965.27      8.60 o 
   5   6   3      972.16     1012.88      9.54 o 
   6   6   3       91.58       84.62      2.11 o 
   7   6   3      296.66      307.59      3.68 o 
   8   6   3      588.50      601.95      7.48 o 
   9   6   3      123.77      119.04      2.50 o 
  10   6   3      245.10      252.65      4.14 o 
  11   6   3      228.13      216.16      4.49 o 
  12   6   3        9.53       18.87      2.25 o 
  13   6   3       56.57       52.49      2.75 o 
  14   6   3       36.12       40.26      3.09 o 
  15   6   3      114.37      107.21      3.77 o 
  16   6   3       39.92       52.99      3.41 o 
  17   6   3       26.52       30.64      3.37 o 
  18   6   3        7.85        5.71      3.33 o 
  19   6   3        1.42       -1.86      3.60 o 
  20   6   3       62.36       70.04      5.89 o 
   1   7   3      550.00      541.08      6.09 o 
   2   7   3      778.62      783.81      8.31 o 
   3   7   3       27.47       30.18      1.28 o 
   4   7   3      346.41      353.47      4.27 o 
   5   7   3       86.12       91.37      2.27 o 
   6   7   3      141.08      130.60      3.26 o 
   7   7   3       24.37       23.34      1.62 o 
   8   7   3     1922.81     1953.20     33.60 o 
   9   7   3       62.07       58.50      3.12 o 
  10   7   3      205.95      217.97      5.95 o 
  11   7   3      160.74      148.40      4.55 o 
  12   7   3      109.73      110.64      6.64 o 
  13   7   3      104.74      107.46      4.12 o 
  14   7   3      113.06      113.27      5.30 o 
  15   7   3        2.44        1.03      4.01 o 
  16   7   3       79.94       83.55      5.27 o 
  17   7   3       78.22       90.73      5.76 o 
  18   7   3       29.55       41.58      6.12 o 
  19   7   3        9.62       19.47      9.87 o 
   1   8   3      586.42      567.84      8.40 o 
   2   8   3      137.77      143.87      4.33 o 
   3   8   3      160.80      160.16      3.43 o 
   4   8   3      156.09      150.04      5.31 o 
   5   8   3      343.66      369.58     12.43 o 
   6   8   3      164.26      178.75     10.01 o 
   7   8   3      390.11      399.84     11.06 o 
   8   8   3      116.01      115.52      5.02 o 
   9   8   3      171.07      158.73      6.58 o 
  10   8   3      416.69      418.62     11.21 o 
  11   8   3      365.97      355.21     10.22 o 
  12   8   3      154.48      157.82      5.76 o 
  13   8   3      362.66      358.29      9.19 o 
  14   8   3      134.36      149.60      9.11 o 
  15   8   3       67.15       68.72      5.13 o 
  16   8   3        1.79       -2.10      4.56 o 
  17   8   3      119.17      122.01      8.29 o 
   1   9   3      278.00      257.44      6.96 o 
   2   9   3      585.03      581.28     12.99 o 
   3   9   3      101.89       92.01      5.83 o 
   4   9   3      323.45      322.62     11.26 o 
   5   9   3      189.93      190.49      6.23 o 
   6   9   3       62.82       71.06      8.43 o 
   7   9   3      110.90      132.99      8.41 o 
   8   9   3      833.53      853.01     19.03 o 
   9   9   3       61.77       70.30      4.63 o 
  10   9   3      111.68      142.89      6.85 o 
  11   9   3       39.64       42.37      4.71 o 
  12   9   3      100.68       95.39      5.86 o 
  13   9   3      101.41      111.49      6.47 o 
  14   9   3      120.08      118.33      6.99 o 
  15   9   3        2.92        0.96      4.71 o 
  16   9   3       12.80       22.95     10.03 o 
   1  10   3       50.36       57.07      4.23 o 
   2  10   3      403.92      426.27     10.18 o 
   3  10   3      214.14      200.90      6.35 o 
   4  10   3       48.46       50.62      6.47 o 
   5  10   3      165.65      166.18      6.20 o 
   6  10   3      292.45      269.83      8.15 o 
   7  10   3      159.58      150.30      7.33 o 
   8  10   3      129.83      126.53      7.45 o 
   9  10   3       79.98       99.44      5.49 o 
  10  10   3       86.04       76.91      6.58 o 
  11  10   3       35.32       28.62      4.98 o 
  12  10   3        5.16        3.18      4.65 o 
  13  10   3       70.45       81.22      6.40 o 
  14  10   3       36.88       38.20      7.93 o 
   2  11   3      303.67      309.10     11.74 o 
   3  11   3        5.27        2.51      4.62 o 
   4  11   3      137.15      164.60      9.19 o 
   5  11   3      200.70      227.25     10.83 o 
   6  11   3        3.85        4.57      5.39 o 
   7  11   3      245.59      264.59     12.43 o 
   8  11   3       70.33       78.90      5.96 o 
   9  11   3        4.79        6.80      4.47 o 
  10  11   3       42.95       48.33      5.25 o 
  11  11   3       28.68       23.85      5.19 o 
  12  11   3        0.39       -2.96      5.02 o 
   7  12   3       90.36       84.45     10.42 o 
   8  12   3       94.75       95.37      6.82 o 
   0   0   4     1929.48     2215.49     34.21 o 
   2   0   4     1133.28      990.79     11.51 o 
   4   0   4      584.48      577.15      7.86 o 
   6   0   4      500.52      412.10      6.04 o 
   8   0   4      591.94      635.50      8.80 o 
  10   0   4      179.10      181.86      3.36 o 
  12   0   4      780.00      771.70      9.80 o 
  14   0   4      465.49      466.12      8.71 o 
  16   0   4       18.42       17.02      3.50 o 
  18   0   4      137.69      159.93     10.60 o 
  20   0   4       45.37       43.02      5.06 o 
   0   1   4      719.67      703.88      8.29 o 
   1   1   4      859.59      834.89      7.17 o 
   2   1   4     1146.07     1166.58     12.09 o 
   3   1   4      123.46      122.17      4.18 o 
   4   1   4      148.04      150.07      2.94 o 
   5   1   4     7753.44     7971.17     67.45 o 
   6   1   4      482.38      489.68      4.91 o 
   7   1   4     1911.19     2065.67     18.10 o 
   8   1   4      197.18      199.87      3.75 o 
   9   1   4      694.08      684.20      6.35 o 
  10   1   4      265.03      271.18      3.02 o 
  11   1   4      119.22      117.24      1.97 o 
  12   1   4      623.04      593.66      5.59 o 
  13   1   4      438.01      456.13      4.95 o 
  14   1   4       24.45       23.70      1.67 o 
  15   1   4      148.04      154.28      4.28 o 
  16   1   4       14.15       10.82      2.05 o 
  17   1   4      161.60      167.48      3.99 o 
  18   1   4       44.30       36.48      2.82 o 
  19   1   4       34.76       24.93      3.24 o 
  20   1   4       15.65       17.86      3.46 o 
  21   1   4      126.21      129.45      5.46 o 
   0   2   4     2466.99     2613.90     28.99 o 
   1   2   4      743.68      721.08      6.07 o 
   2   2   4      282.86      280.23      2.97 o 
   3   2   4     3583.90     3503.07     29.85 o 
   4   2   4     1045.31     1128.37     10.68 o 
   5   2   4     1061.92      975.40      9.38 o 
   6   2   4     1967.62     1990.61     18.30 o 
   7   2   4      152.73      152.90      2.51 o 
   8   2   4      222.69      239.18      3.12 o 
   9   2   4      690.39      644.33      6.34 o 
  10   2   4      187.38      185.15      2.51 o 
  11   2   4      414.14      396.27      4.72 o 
  12   2   4      539.54      529.34      5.65 o 
  13   2   4      157.74      143.19      3.51 o 
  14   2   4      436.30      422.73      5.95 o 
  15   2   4      590.75      601.87      7.43 o 
  16   2   4       22.81       14.94      2.05 o 
  17   2   4       70.88       77.32      3.21 o 
  18   2   4       55.01       54.07      2.98 o 
  19   2   4        9.72        8.80      2.75 o 
  20   2   4        0.65       -1.42      3.02 o 
  21   2   4       46.26       43.39      4.24 o 
   0   3   4     3180.46     3249.68     39.44 o 
   1   3   4      126.59      128.58      1.73 o 
   2   3   4     1076.33     1059.92      8.63 o 
   3   3   4     1323.50     1364.27     10.94 o 
   4   3   4      890.47      941.71      8.58 o 
   5   3   4      166.67      174.99      3.15 o 
   6   3   4     1684.96     1582.02     14.74 o 
   7   3   4      172.93      194.67      2.77 o 
   8   3   4       60.60       51.52      1.52 o 
   9   3   4        4.30        3.12      1.16 o 
  10   3   4      133.68      121.80      2.34 o 
  11   3   4       78.50       78.19      1.91 o 
  12   3   4     1339.74     1291.83     11.93 o 
  13   3   4      156.91      152.56      2.86 o 
  14   3   4      138.96      142.24      3.54 o 
  15   3   4      131.68      125.90      3.04 o 
  16   3   4      166.48      166.90      3.53 o 
  17   3   4       10.97        7.55      2.27 o 
  18   3   4      184.48      179.32      4.14 o 
  19   3   4       21.33       18.78      3.04 o 
  20   3   4       24.77       26.49      3.22 o 
  21   3   4        0.67        1.30      6.38 o 
   0   4   4      567.19      581.02      7.64 o 
   1   4   4        1.50       -0.62      0.78 o 
   2   4   4     3010.04     3149.48     23.69 o 
   3   4   4       48.71       46.09      1.08 o 
   4   4   4      761.27      727.62      6.18 o 
   5   4   4      326.26      364.90      4.19 o 
   6   4   4      479.81      462.01      6.43 o 
   7   4   4      197.46      190.91      2.77 o 
   8   4   4      239.58      237.75      3.21 o 
   9   4   4      177.29      191.26      3.51 o 
  10   4   4       11.14        8.26      1.40 o 
  11   4   4       12.58       12.11      1.48 o 
  12   4   4      267.38      266.51      4.37 o 
  13   4   4       54.35       51.80      2.21 o 
  14   4   4       67.51       74.75      3.32 o 
  15   4   4      158.28      153.50      3.92 o 
  16   4   4       22.95       27.13      2.83 o 
  17   4   4        9.66       13.51      3.06 o 
  18   4   4       23.90       26.70      3.47 o 
  19   4   4        0.96        2.83      3.39 o 
  20   4   4       63.53       76.02      5.71 o 
   0   5   4      306.34      338.02      5.17 o 
   1   5   4      199.18      183.21      2.45 o 
   2   5   4      171.98      160.56      2.18 o 
   3   5   4     1076.20     1087.76      9.33 o 
   4   5   4       62.52       67.46      1.81 o 
   5   5   4     1444.55     1504.29     13.20 o 
   6   5   4       68.95       82.47      2.08 o 
   7   5   4      163.95      155.76      2.52 o 
   8   5   4      232.29      240.54      3.47 o 
   9   5   4      243.60      219.40      3.40 o 
  10   5   4       25.41       20.99      1.74 o 
  11   5   4       87.64       91.81      3.35 o 
  12   5   4       48.80       47.33      2.22 o 
  13   5   4      461.09      453.73      9.04 o 
  14   5   4       15.69       18.10      2.70 o 
  15   5   4      329.51      313.97      6.37 o 
  16   5   4       12.72       14.78      2.99 o 
  17   5   4       97.38      101.58      4.20 o 
  18   5   4       17.91       22.34      3.69 o 
  19   5   4      130.61      127.68      4.90 o 
  20   5   4       21.73       30.34      6.19 o 
   0   6   4      335.32      294.37      4.77 o 
   1   6   4      276.60      295.54      3.38 o 
   2   6   4      853.85      848.91      7.45 o 
   3   6   4      348.65      369.82      3.93 o 
   4   6   4      115.05      110.43      2.07 o 
   5   6   4      171.75      170.67      2.88 o 
   6   6   4      259.23      238.50      3.55 o 
   7   6   4       56.05       62.13      2.56 o 
   8   6   4      460.57      432.67      5.36 o 
   9   6   4      107.59      100.65      2.81 o 
  10   6   4       64.00       66.45      4.40 o 
  11   6   4       25.18       18.94      2.17 o 
  12   6   4      176.62      189.21      5.09 o 
  13   6   4       27.34       30.56      2.78 o 
  14   6   4      208.66      222.78      7.08 o 
  15   6   4        7.26        1.66      2.82 o 
  16   6   4        8.47        9.43      3.13 o 
  17   6   4        7.21       12.46      3.48 o 
  18   6   4       64.13       78.86      4.36 o 
  19   6   4        9.96        8.49      4.81 o 
   0   7   4     2751.36     2851.25     43.82 o 
   1   7   4        7.90        6.94      1.43 o 
   2   7   4      583.51      574.16      6.55 o 
   3   7   4      131.10      126.85      2.53 o 
   4   7   4       44.05       47.39      2.23 o 
   5   7   4      429.89      434.11      5.71 o 
   6   7   4      281.34      278.13      4.27 o 
   7   7   4      212.09      223.93      4.25 o 
   8   7   4        1.26       -1.29      2.08 o 
   9   7   4      126.01      126.68      5.01 o 
  10   7   4       43.97       39.95      3.44 o 
  11   7   4      223.36      228.05      6.74 o 
  12   7   4      755.33      711.17     15.68 o 
  13   7   4       24.31       26.60      4.37 o 
  14   7   4       15.19       17.40      5.02 o 
  15   7   4       59.12       63.68      5.30 o 
  16   7   4       80.20       76.75      5.71 o 
  17   7   4       70.67       76.93      9.75 o 
  18   7   4       47.20       58.95     11.79 o 
   0   8   4      224.64      205.57      6.20 o 
   1   8   4      302.65      306.09      5.58 o 
   2   8   4      472.43      491.82      6.92 o 
   3   8   4      666.44      651.33      8.71 o 
   4   8   4      262.96      244.37      5.91 o 
   5   8   4      168.66      171.08      6.49 o 
   6   8   4      131.74      128.96      5.70 o 
   7   8   4       54.26       56.13      4.22 o 
   8   8   4       15.97       26.26      3.93 o 
   9   8   4      218.81      231.40      8.08 o 
  10   8   4       46.61       50.08     10.17 o 
  11   8   4       35.44       36.95      4.75 o 
  12   8   4       37.55       46.79      5.15 o 
  13   8   4       32.98       31.96      9.96 o 
  14   8   4       75.67       59.18      6.03 o 
  15   8   4       72.31       67.75      8.68 o 
  16   8   4       75.03       62.65      9.28 o 
   0   9   4     1422.77     1444.90     42.45 o 
   1   9   4      606.14      652.57     14.86 o 
   2   9   4       41.20       45.59      4.12 o 
   3   9   4      622.98      648.05     11.75 o 
   4   9   4      117.79      128.53      5.99 o 
   5   9   4       17.21       13.52      3.55 o 
   6   9   4      129.12      140.46      5.79 o 
   7   9   4       39.02       43.20      4.26 o 
   8   9   4       33.67       40.86      4.41 o 
   9   9   4       15.98       18.80      4.29 o 
  10   9   4       88.84       99.84      5.95 o 
  11   9   4       27.80       32.31      6.76 o 
  12   9   4      241.81      268.66      9.73 o 
  13   9   4       73.61       73.98     13.46 o 
  14   9   4       61.05       77.01      6.80 o 
  15   9   4      128.30      138.74     11.10 o 
   0  10   4       19.90       18.60      5.03 o 
   1  10   4       76.23       94.55     14.17 o 
   2  10   4      228.22      229.39      7.45 o 
   3  10   4      158.03      161.68      6.59 o 
   4  10   4        5.59        3.80      3.54 o 
   5  10   4        1.03        2.78      3.70 o 
   6  10   4        0.56        0.52      3.88 o 
   7  10   4       37.87       43.99      4.73 o 
   8  10   4      127.69      142.69      6.55 o 
   9  10   4      131.25      134.32      6.59 o 
  10  10   4       14.93       28.66      5.23 o 
  11  10   4       11.14        6.25      4.92 o 
  12  10   4       63.92       69.03      6.26 o 
  13  10   4       26.62       17.51      5.76 o 
   0  11   4       51.33       44.55      6.08 o 
   1  11   4      223.98      225.22      7.56 o 
   2  11   4      200.25      184.57      6.93 o 
   3  11   4      135.31      127.82      5.70 o 
   4  11   4       10.40       15.98      4.27 o 
   5  11   4       32.73       34.48      4.55 o 
   6  11   4      131.66      149.14      6.50 o 
   7  11   4       69.83       69.24      5.53 o 
   8  11   4      103.34      116.47      6.51 o 
   9  11   4       47.38       54.72      5.69 o 
  10  11   4        2.29        2.78      6.88 o 
   2   0   5      563.68      563.19      7.83 o 
   4   0   5     3760.43     3714.51     45.14 o 
   6   0   5      106.65      102.69      3.49 o 
   8   0   5     4194.57     4290.43     52.29 o 
  10   0   5     1880.35     1820.63     25.70 o 
  12   0   5       84.01       72.69      2.88 o 
  14   0   5       55.43       62.30      3.91 o 
  16   0   5      284.39      308.24      8.95 o 
  18   0   5        6.79        7.34      4.40 o 
  20   0   5      231.75      221.26     10.69 o 
   1   1   5       71.46       76.57      1.62 o 
   2   1   5     1116.94     1137.59      9.76 o 
   3   1   5      537.83      559.47      5.90 o 
   4   1   5     1510.21     1487.37     14.00 o 
   5   1   5     1178.65     1146.51     10.49 o 
   6   1   5       71.88       67.74      2.03 o 
   7   1   5       23.09       23.48      1.29 o 
   8   1   5      385.60      368.22      4.42 o 
   9   1   5      186.06      182.97      2.78 o 
  10   1   5      395.40      401.51      5.84 o 
  11   1   5       24.85       22.44      1.64 o 
  12   1   5      193.97      182.05      3.27 o 
  13   1   5       60.64       64.05      2.17 o 
  14   1   5      186.47      188.46      3.48 o 
  15   1   5      166.69      169.63      3.42 o 
  16   1   5        1.86        2.64      2.16 o 
  17   1   5      163.16      172.52      4.64 o 
  18   1   5       40.37       48.39      3.91 o 
  19   1   5       60.06       68.43      4.49 o 
  20   1   5        7.35       11.91      4.76 o 
   1   2   5      328.84      278.74      3.09 o 
   2   2   5      357.13      417.89      4.14 o 
   3   2   5      347.21      356.07      3.87 o 
   4   2   5      336.66      338.60      5.16 o 
   5   2   5     3913.72     3945.59     37.62 o 
   6   2   5       55.03       59.30      1.93 o 
   7   2   5      365.99      345.61      4.46 o 
   8   2   5      305.68      322.58      5.06 o 
   9   2   5        6.55        3.12      1.30 o 
  10   2   5        3.96        2.41      1.34 o 
  11   2   5     1315.32     1207.78     12.61 o 
  12   2   5       71.50       75.73      2.20 o 
  13   2   5       75.50       71.90      2.30 o 
  14   2   5      110.99      114.38      2.77 o 
  15   2   5      109.36      109.84      2.83 o 
  16   2   5        4.72        7.26      2.21 o 
  17   2   5      132.63      127.18      3.70 o 
  18   2   5       26.27       30.35      2.99 o 
  19   2   5       48.23       41.40      3.51 o 
  20   2   5       70.62       78.22      4.51 o 
   1   3   5      234.89      244.20      2.70 o 
   2   3   5      121.73      111.56      1.81 o 
   3   3   5       10.16       10.19      1.02 o 
   4   3   5      167.67      145.40      2.94 o 
   5   3   5       69.44       73.91      1.81 o 
   6   3   5       32.37       31.02      1.43 o 
   7   3   5      124.47      124.84      2.65 o 
   8   3   5       74.16       76.73      2.33 o 
   9   3   5       37.69       39.82      2.57 o 
  10   3   5      325.64      326.92      4.54 o 
  11   3   5       29.71       30.50      2.12 o 
  12   3   5      408.53      384.92      5.39 o 
  13   3   5      100.90      102.33      2.77 o 
  14   3   5       77.02       83.01      2.36 o 
  15   3   5      122.81      131.12      3.26 o 
  16   3   5        8.11       10.79      2.34 o 
  17   3   5        8.11        1.98      2.56 o 
  18   3   5       52.65       58.93      3.41 o 
  19   3   5        9.14        7.10      3.30 o 
  20   3   5       24.00       23.77      6.45 o 
   1   4   5      352.61      326.00      3.49 o 
   2   4   5      285.33      249.78      2.93 o 
   3   4   5       63.26       57.59      1.69 o 
   4   4   5       12.81       13.17      1.13 o 
   5   4   5      325.47      343.13      3.87 o 
   6   4   5       33.44       30.41      2.01 o 
   7   4   5      850.08      838.40      8.95 o 
   8   4   5      851.91      863.64      9.27 o 
   9   4   5      103.18       96.45      2.50 o 
  10   4   5      519.30      519.74      6.28 o 
  11   4   5      537.66      522.19      6.47 o 
  12   4   5      120.06      127.43      2.98 o 
  13   4   5      120.90      136.83      4.85 o 
  14   4   5       42.33       53.16      2.92 o 
  15   4   5       55.11       60.66      2.89 o 
  16   4   5       89.93       80.23      4.63 o 
  17   4   5       44.50       53.76      4.38 o 
  18   4   5       30.68       25.39      4.11 o 
  19   4   5       39.72       39.25      6.03 o 
   1   5   5     1088.55     1008.20      9.69 o 
   2   5   5      505.37      514.59      6.02 o 
   3   5   5       77.92       80.51      2.57 o 
   4   5   5      213.80      217.39      2.89 o 
   5   5   5      716.75      705.12      7.15 o 
   6   5   5       91.72       90.67      2.10 o 
   7   5   5      380.87      356.28      4.31 o 
   8   5   5      162.19      167.27      3.25 o 
   9   5   5       46.14       51.31      2.21 o 
  10   5   5       45.15       50.72      2.20 o 
  11   5   5      190.26      203.42      4.16 o 
  12   5   5        9.04        9.49      2.14 o 
  13   5   5      132.11      140.06      4.73 o 
  14   5   5       77.78       77.27      3.54 o 
  15   5   5       24.33       26.81      3.15 o 
  16   5   5       22.79       26.54      3.86 o 
  17   5   5        5.02       10.65      3.84 o 
  18   5   5        3.23        4.81      4.64 o 
   1   6   5      479.13      449.95      5.58 o 
   2   6   5      640.36      623.63      7.21 o 
   3   6   5      201.47      204.29      3.39 o 
   4   6   5      479.20      456.24      5.70 o 
   5   6   5     1432.71     1386.85     14.60 o 
   6   6   5      203.21      199.37      3.39 o 
   7   6   5      180.75      163.38      4.61 o 
   8   6   5     1987.61     1965.64     20.29 o 
   9   6   5      170.41      173.00      3.64 o 
  10   6   5      342.96      348.52      5.49 o 
  11   6   5      250.01      235.57      5.00 o 
  12   6   5       17.86       18.03      2.96 o 
  13   6   5      139.58      130.97      5.83 o 
  14   6   5       32.55       44.97      3.65 o 
  15   6   5       33.93       29.40      3.78 o 
  16   6   5       69.91       83.81      4.65 o 
  17   6   5       91.29       88.34      5.71 o 
   1   7   5       20.76       22.77      1.70 o 
   2   7   5       11.10       10.88      1.59 o 
   3   7   5      145.27      148.91      3.04 o 
   4   7   5      117.83      128.25      2.76 o 
   5   7   5      181.65      180.48      3.30 o 
   6   7   5       33.87       25.14      2.01 o 
   7   7   5      231.42      237.17      4.24 o 
   8   7   5       43.80       50.74      3.48 o 
   9   7   5       38.46       31.72      4.17 o 
  10   7   5      228.81      234.16      5.96 o 
  11   7   5        5.66        4.16      3.57 o 
  12   7   5       98.70       99.84      5.12 o 
  13   7   5       12.21       14.24      6.24 o 
  14   7   5       13.26       16.10      6.81 o 
  15   7   5       12.27        8.24      5.49 o 
  16   7   5       16.38       22.71      8.82 o 
   1   8   5       27.89       27.05      2.24 o 
   2   8   5      401.60      417.46      6.44 o 
   3   8   5      279.83      263.49      5.57 o 
   4   8   5       26.78       24.37      3.17 o 
   5   8   5      355.86      355.95      8.11 o 
   6   8   5       29.16       35.82      3.82 o 
   7   8   5       45.30       55.30      3.81 o 
   8   8   5       17.25       19.15      3.47 o 
   9   8   5      253.70      228.83      8.61 o 
  10   8   5        1.26        2.82      4.39 o 
  11   8   5      154.23      161.40     12.09 o 
  12   8   5       68.01       71.33      6.23 o 
  13   8   5       91.99      103.66      7.08 o 
  14   8   5       49.89       44.92      6.29 o 
   1   9   5       25.31       25.48      4.84 o 
   2   9   5      674.97      686.52     12.76 o 
   3   9   5        7.73        6.09      3.07 o 
   4   9   5      129.80      134.60      7.33 o 
   5   9   5       14.15       14.07      3.31 o 
   6   9   5        1.99        4.10      3.30 o 
   7   9   5      101.83      105.11      5.95 o 
   8   9   5       63.47       64.06      5.30 o 
   9   9   5       18.59       26.44      5.17 o 
  10   9   5      201.96      191.63      8.22 o 
  11   9   5       35.28       42.19      5.74 o 
  12   9   5       17.09       21.49      8.57 o 
  13   9   5      123.66      132.00     11.68 o 
   1  10   5       32.11       36.04      4.54 o 
   2  10   5      732.66      742.04     17.38 o 
   3  10   5      192.52      203.90      7.97 o 
   4  10   5      130.05      152.69      8.02 o 
   5  10   5       31.89       44.79      5.13 o 
   6  10   5       21.62       17.44      5.05 o 
   7  10   5       23.57       34.12      6.19 o 
   8  10   5      208.81      189.02      8.71 o 
   9  10   5       26.79       27.79      5.41 o 
  10  10   5      258.11      282.69     10.50 o 
  11  10   5       20.68       24.41      6.06 o 
   1  11   5       44.21       56.28      5.20 o 
   2  11   5       30.43       23.96      4.84 o 
   3  11   5        2.44        3.59      4.59 o 
   4  11   5       46.83       49.06      5.44 o 
   5  11   5        3.56        3.67      4.80 o 
   6  11   5       32.67       19.98      5.29 o 
   7  11   5       54.74       58.22      6.03 o 
   8  11   5       86.47      107.75      6.86 o 
   0   0   6       80.88       73.59      5.54 o 
   2   0   6       53.09       45.28      2.32 o 
   4   0   6      658.82      694.15      9.74 o 
   6   0   6     1311.47     1283.73     16.79 o 
   8   0   6      359.07      326.77      6.45 o 
  10   0   6       87.55       92.64      4.05 o 
  12   0   6      471.31      474.29      8.79 o 
  14   0   6       99.85       95.32      5.40 o 
  16   0   6       39.63       36.61      4.06 o 
  18   0   6       52.47       52.43      5.51 o 
   0   1   6     1618.97     1620.24     18.36 o 
   1   1   6       46.17       43.33      1.37 o 
   2   1   6      364.13      368.86      3.96 o 
   3   1   6      886.84      880.28      7.94 o 
   4   1   6      166.29      154.99      2.72 o 
   5   1   6     1101.10     1118.03     10.99 o 
   6   1   6      107.86       97.88      2.44 o 
   7   1   6       19.08       20.81      1.46 o 
   8   1   6       75.32       75.71      2.08 o 
   9   1   6      704.06      681.13      9.92 o 
  10   1   6      436.99      449.53      5.48 o 
  11   1   6       60.06       59.88      2.26 o 
  12   1   6       15.79       19.25      1.91 o 
  13   1   6       37.55       31.07      2.09 o 
  14   1   6       19.32       20.06      2.17 o 
  15   1   6      390.09      358.37      6.89 o 
  16   1   6       21.69       20.39      2.62 o 
  17   1   6       67.92       74.11      3.37 o 
  18   1   6       23.42       22.27      3.61 o 
  19   1   6       14.83       22.13      5.19 o 
   0   2   6      229.87      227.10      4.01 o 
   1   2   6       35.59       38.90      1.74 o 
   2   2   6       75.58       65.00      1.72 o 
   3   2   6      144.91      148.46      3.06 o 
   4   2   6      205.46      192.48      2.97 o 
   5   2   6       99.31      104.84      2.38 o 
   6   2   6      214.86      213.21      3.49 o 
   7   2   6        1.33       -0.45      1.50 o 
   8   2   6       62.62       63.78      2.16 o 
   9   2   6      139.68      148.37      3.08 o 
  10   2   6      169.06      167.66      4.53 o 
  11   2   6      485.82      454.55      5.60 o 
  12   2   6        1.40       -0.66      1.75 o 
  13   2   6      106.18       99.82      2.74 o 
  14   2   6       51.27       42.64      2.82 o 
  15   2   6        5.87        7.52      2.23 o 
  16   2   6      101.18       88.42      2.99 o 
  17   2   6       72.59       84.28      3.52 o 
  18   2   6       14.83       11.39      3.33 o 
  19   2   6       30.22       32.87      5.26 o 
   0   3   6     3665.70     3688.21     44.05 o 
   1   3   6      254.58      254.01      3.31 o 
   2   3   6     1918.91     1852.95     16.25 o 
   3   3   6       51.98       57.88      1.72 o 
   4   3   6       12.83       11.37      1.35 o 
   5   3   6      329.51      325.75      4.20 o 
   6   3   6     1122.33     1073.94     11.28 o 
   7   3   6      169.96      172.57      3.24 o 
   8   3   6      542.08      507.42      7.65 o 
   9   3   6       37.72       28.89      1.97 o 
  10   3   6      523.62      494.29      6.28 o 
  11   3   6      324.68      336.10      4.98 o 
  12   3   6      451.42      452.69      6.10 o 
  13   3   6       25.99       21.36      2.83 o 
  14   3   6       52.28       67.27      3.08 o 
  15   3   6      121.01      136.17      4.71 o 
  16   3   6       35.93       38.58      3.02 o 
  17   3   6        9.69        6.89      3.24 o 
  18   3   6      145.67      148.35      5.96 o 
   0   4   6       50.55       44.64      2.32 o 
   1   4   6       99.37       94.94      2.73 o 
   2   4   6       37.39       36.29      1.64 o 
   3   4   6       33.26       31.35      1.50 o 
   4   4   6       47.97       44.38      1.63 o 
   5   4   6        5.89        5.18      1.42 o 
   6   4   6      111.54      122.65      2.50 o 
   7   4   6       74.18       66.91      3.14 o 
   8   4   6       27.60       34.76      2.48 o 
   9   4   6      165.49      158.62      3.27 o 
  10   4   6      147.05      152.54      3.23 o 
  11   4   6      122.67      109.04      3.57 o 
  12   4   6       40.05       46.29      2.72 o 
  13   4   6      176.95      169.61      3.94 o 
  14   4   6       11.62       12.76      2.80 o 
  15   4   6       96.72       99.61      4.01 o 
  16   4   6       58.31       64.71      4.01 o 
  17   4   6       24.99       22.78      3.87 o 
  18   4   6       19.44       16.50      5.83 o 
   0   5   6      446.10      454.57      6.94 o 
   1   5   6      670.36      652.84      7.96 o 
   2   5   6       12.33       10.20      1.52 o 
   3   5   6      492.17      507.37      5.71 o 
   4   5   6      414.27      442.47      4.89 o 
   5   5   6      268.65      295.06      4.20 o 
   6   5   6        0.37       -1.59      1.59 o 
   7   5   6      199.60      180.89      3.37 o 
   8   5   6       52.70       62.72      3.12 o 
   9   5   6       13.32       17.43      3.07 o 
  10   5   6       52.49       54.85      2.73 o 
  11   5   6      170.92      162.90      3.97 o 
  12   5   6       27.08       26.64      2.62 o 
  13   5   6      169.73      166.96      4.22 o 
  14   5   6        2.33        4.29      2.69 o 
  15   5   6      179.78      183.70      5.99 o 
  16   5   6       18.24       17.18      4.11 o 
  17   5   6        0.71        5.25      5.39 o 
   0   6   6      284.75      275.62      6.61 o 
   1   6   6      220.24      229.59      4.58 o 
   2   6   6        3.05        2.87      1.70 o 
   3   6   6      129.78      131.44      2.91 o 
   4   6   6       66.80       56.88      2.22 o 
   5   6   6       70.15       78.64      2.72 o 
   6   6   6      351.07      379.33      5.76 o 
   7   6   6       14.88       17.73      2.02 o 
   8   6   6       99.14      114.73      2.93 o 
   9   6   6       87.53       83.20      3.18 o 
  10   6   6        0.38        1.24      2.07 o 
  11   6   6       46.52       59.39      4.11 o 
  12   6   6       14.99       16.88      3.08 o 
  13   6   6       60.50       64.94      3.76 o 
  14   6   6       42.41       53.50      4.25 o 
  15   6   6        2.54       -2.11      3.95 o 
  16   6   6       44.70       52.99     14.71 o 
   0   7   6     1197.62     1134.05     19.11 o 
   1   7   6       23.72       27.71      2.13 o 
   2   7   6      554.58      537.63      6.79 o 
   3   7   6      573.53      574.70      7.15 o 
   4   7   6       15.14       16.45      2.00 o 
   5   7   6      390.94      378.10      5.82 o 
   6   7   6        3.58        2.24      2.10 o 
   7   7   6       24.98       30.80      2.76 o 
   8   7   6      247.78      268.07      6.58 o 
   9   7   6      106.97      117.74      4.55 o 
  10   7   6       77.61       71.73      4.00 o 
  11   7   6       17.64       15.56      3.62 o 
  12   7   6      246.67      251.77      6.97 o 
  13   7   6       13.89       13.78      5.64 o 
  14   7   6      150.21      185.69     10.40 o 
   0   8   6      316.65      309.88      7.47 o 
   1   8   6       99.75      102.71      3.37 o 
   2   8   6       27.30       30.76      2.68 o 
   3   8   6        9.85       14.55      2.90 o 
   4   8   6       47.75       38.10      3.77 o 
   5   8   6        9.56        9.61      3.38 o 
   6   8   6      103.73      111.37      5.02 o 
   7   8   6       14.76       11.48      3.63 o 
   8   8   6       22.83       31.60      5.76 o 
   9   8   6       35.76       33.79      5.60 o 
  10   8   6       85.23       86.78      5.63 o 
  11   8   6       24.99       19.27      5.51 o 
  12   8   6       17.19       25.98      6.14 o 
  13   8   6       88.60       99.25     10.56 o 
   0   9   6      250.02      261.94     13.25 o 
   1   9   6      638.46      636.31     15.85 o 
   2   9   6      125.74      132.54      7.33 o 
   3   9   6      363.49      366.35      8.72 o 
   4   9   6       21.77       20.42      3.86 o 
   5   9   6       32.35       39.85      4.24 o 
   6   9   6       23.07       24.36      4.07 o 
   7   9   6      160.80      160.64      6.14 o 
   8   9   6       20.88       17.74      4.51 o 
   9   9   6       93.60       89.91      6.95 o 
  10   9   6       28.68       39.55      9.37 o 
  11   9   6       13.31       11.52      8.00 o 
   0  10   6       55.63       58.81      8.13 o 
   1  10   6      295.82      312.09     10.37 o 
   2  10   6       63.36       58.72      5.68 o 
   3  10   6       69.98       77.19      7.36 o 
   4  10   6       15.65       18.40      5.41 o 
   5  10   6       23.37       24.38      5.43 o 
   6  10   6       15.13       26.57     10.92 o 
   7  10   6       10.41        8.33      6.26 o 
   8  10   6       58.17       69.29      6.78 o 
   0  11   6       29.23       29.79      7.91 o 
   1  11   6       58.79       63.46      6.23 o 
   2  11   6       12.08       16.32      5.68 o 
   3  11   6       41.37       45.48      6.04 o 
   2   0   7       39.46       41.47      2.61 o 
   4   0   7      371.73      376.88     11.34 o 
   6   0   7      599.21      575.54      8.77 o 
   8   0   7      844.96      826.94     13.22 o 
  10   0   7      995.70      975.51     19.14 o 
  12   0   7      283.03      315.06      7.21 o 
  14   0   7       83.43       83.39      4.59 o 
  16   0   7      228.27      244.96      8.59 o 
   1   1   7       80.40      104.72      2.41 o 
   2   1   7      199.65      184.92      3.62 o 
   3   1   7      139.78      129.23      2.64 o 
   4   1   7       22.27       22.30      1.70 o 
   5   1   7       19.82       20.85      1.92 o 
   6   1   7       49.13       43.79      2.16 o 
   7   1   7      246.63      249.73      4.13 o 
   8   1   7      357.71      353.76      5.89 o 
   9   1   7      154.11      153.01      3.75 o 
  10   1   7       41.37       44.80      2.23 o 
  11   1   7       56.77       52.31      2.39 o 
  12   1   7       48.31       42.94      2.60 o 
  13   1   7       11.05        8.61      2.47 o 
  14   1   7       68.99       68.43      3.10 o 
  15   1   7       59.66       58.38      3.22 o 
  16   1   7        6.17        9.41      2.95 o 
  17   1   7      121.89      123.83      4.90 o 
   1   2   7      123.82      129.88      2.34 o 
   2   2   7       71.92       69.99      1.91 o 
   3   2   7      647.63      612.29      6.55 o 
   4   2   7       10.82       11.40      1.69 o 
   5   2   7     1482.12     1440.61     14.72 o 
   6   2   7      116.57      111.98      4.32 o 
   7   2   7     1119.98     1152.27     12.30 o 
   8   2   7      355.05      358.70      6.65 o 
   9   2   7      213.29      179.42      3.73 o 
  10   2   7       56.71       60.38      3.16 o 
  11   2   7      478.88      428.34      7.28 o 
  12   2   7       61.20       55.27      2.81 o 
  13   2   7        0.71        2.26      2.35 o 
  14   2   7        7.03        5.99      2.58 o 
  15   2   7        2.14       -0.23      2.54 o 
  16   2   7       21.83       21.85      2.92 o 
  17   2   7       96.44       92.43      4.82 o 
   1   3   7      319.32      289.70      3.79 o 
   2   3   7       20.50       20.11      1.75 o 
   3   3   7        1.27        0.25      1.51 o 
   4   3   7      108.88      108.76      2.81 o 
   5   3   7       10.13        7.94      1.74 o 
   6   3   7       46.21       40.39      1.99 o 
   7   3   7       12.38       15.90      2.01 o 
   8   3   7      107.45       94.60      2.97 o 
   9   3   7       15.08       13.15      2.13 o 
  10   3   7      272.14      290.07      4.88 o 
  11   3   7       26.70       25.11      2.52 o 
  12   3   7        9.10        5.88      2.51 o 
  13   3   7        4.22        3.59      2.57 o 
  14   3   7       38.84       41.38      3.15 o 
  15   3   7       79.29       88.38      3.82 o 
  16   3   7       10.92        9.85      3.77 o 
  17   3   7       40.82       45.38      9.55 o 
   1   4   7      196.05      185.76      3.11 o 
   2   4   7      139.86      126.34      2.72 o 
   3   4   7       35.70       35.11      1.81 o 
   4   4   7      113.36      104.27      2.39 o 
   5   4   7      135.98      129.76      3.69 o 
   6   4   7        7.28        7.42      1.80 o 
   7   4   7      711.58      728.31      8.38 o 
   8   4   7      107.44      112.58      2.96 o 
   9   4   7       69.73       77.49      3.01 o 
  10   4   7      293.72      315.57      7.05 o 
  11   4   7      122.25      105.68      3.62 o 
  12   4   7       18.72       23.81      2.89 o 
  13   4   7       85.06      106.69      4.10 o 
  14   4   7       34.17       34.34      3.37 o 
  15   4   7       48.31       46.08      3.70 o 
  16   4   7       55.92       66.61      7.39 o 
   1   5   7       19.46       19.76      2.33 o 
   2   5   7      106.31      106.88      3.08 o 
   3   5   7       95.04       96.46      2.82 o 
   4   5   7       59.24       63.66      3.09 o 
   5   5   7      106.53      112.50      2.96 o 
   6   5   7       10.57        7.22      1.98 o 
   7   5   7        8.42        8.73      2.12 o 
   8   5   7      129.01      139.07      3.39 o 
   9   5   7        0.77        2.58      2.28 o 
  10   5   7       84.32       95.02      3.16 o 
  11   5   7       48.87       37.01      3.08 o 
  12   5   7       15.50       13.96      3.02 o 
  13   5   7       43.09       47.77      3.47 o 
  14   5   7       26.98       22.48      3.44 o 
  15   5   7       22.94       19.24      6.03 o 
   1   6   7      240.84      223.20      4.15 o 
   2   6   7      542.69      540.23      7.07 o 
   3   6   7      124.31      122.33      4.04 o 
   4   6   7      340.10      330.75      5.19 o 
   5   6   7      109.26       99.16      3.21 o 
   6   6   7      206.33      216.44      4.63 o 
   7   6   7      288.44      278.23      4.82 o 
   8   6   7      541.04      531.20      7.15 o 
   9   6   7       38.22       42.91      2.71 o 
  10   6   7      213.90      227.33      5.34 o 
  11   6   7       85.53       77.22      4.02 o 
  12   6   7       12.80        4.29      3.42 o 
  13   6   7      106.70      106.03      4.55 o 
  14   6   7       79.26      104.76      9.92 o 
   1   7   7        4.85        4.62      2.07 o 
   2   7   7       12.95       12.98      2.33 o 
   3   7   7       97.77       96.22      3.09 o 
   4   7   7       31.83       28.80      2.45 o 
   5   7   7       38.56       38.53      2.79 o 
   6   7   7       15.87       12.38      2.65 o 
   7   7   7      171.32      168.59      5.33 o 
   8   7   7       69.03       65.04      5.12 o 
   9   7   7        3.21        1.50      3.57 o 
  10   7   7       45.11       41.48      4.21 o 
  11   7   7       41.65       46.33      4.57 o 
  12   7   7       16.21       21.07      8.68 o 
   1   8   7        7.90        6.69      2.67 o 
   2   8   7      124.10      125.68      4.66 o 
   3   8   7       89.11       90.06     10.23 o 
   4   8   7        7.52        4.31      3.89 o 
   5   8   7       26.20       30.54      4.38 o 
   6   8   7       12.50       13.02      4.28 o 
   7   8   7       78.92       90.69      5.34 o 
   8   8   7       13.75       15.02      4.59 o 
   9   8   7       41.07       51.89      8.09 o 
  10   8   7        4.23       -0.61      5.78 o 
  11   8   7       16.66       21.11      8.96 o 
   1   9   7       20.48       24.37      5.43 o 
   2   9   7      212.15      215.37      9.29 o 
   3   9   7       17.23       18.78      7.45 o 
   4   9   7       30.08       29.37      4.58 o 
   5   9   7       70.69       75.85      5.13 o 
   6   9   7        0.18       -2.94      4.38 o 
   7   9   7       22.19       24.41      4.90 o 
   8   9   7       49.06       43.89      8.75 o 
   1  10   7       23.80       33.63      6.13 o 
   2  10   7      217.56      221.41      9.42 o 
   3  10   7        2.72        7.43      6.09 o 
   0   0   8       55.09       60.22      3.85 o 
   2   0   8      237.59      251.66      5.34 o 
   4   0   8       14.95       10.44      2.59 o 
   6   0   8      398.56      396.05      8.11 o 
   8   0   8      205.18      207.78      7.82 o 
  10   0   8      141.52      139.44      5.51 o 
  12   0   8       48.21       42.14      6.68 o 
  14   0   8        6.30        6.95      4.30 o 
   0   1   8     1400.74     1315.54     15.75 o 
   1   1   8       28.42       28.44      2.02 o 
   2   1   8      274.36      272.83      3.78 o 
   3   1   8      235.79      219.49      3.59 o 
   4   1   8       41.57       40.14      2.10 o 
   5   1   8      219.67      216.68      3.88 o 
   6   1   8      220.31      220.55      4.23 o 
   7   1   8       28.04       23.20      2.32 o 
   8   1   8       15.43       20.05      2.41 o 
   9   1   8      137.92      138.98      3.60 o 
  10   1   8      350.15      331.96      5.44 o 
  11   1   8       62.79       70.59      3.10 o 
  12   1   8       21.80       29.70      2.88 o 
  13   1   8       55.86       46.27      3.19 o 
  14   1   8       18.02       22.59      3.16 o 
  15   1   8       35.77       38.45      4.59 o 
   0   2   8      550.82      536.19      9.22 o 
   1   2   8      102.08       93.92      2.35 o 
   2   2   8       60.83       57.62      2.11 o 
   3   2   8      227.83      220.37      3.44 o 
   4   2   8      133.90      124.94      3.95 o 
   5   2   8       35.07       45.74      2.36 o 
   6   2   8        3.89        2.58      2.00 o 
   7   2   8      264.43      250.20      4.87 o 
   8   2   8       12.26       14.14      2.34 o 
   9   2   8       80.74       72.77      3.01 o 
  10   2   8       11.59       11.09      2.49 o 
  11   2   8        5.48        5.32      2.57 o 
  12   2   8       88.47       79.89      3.40 o 
  13   2   8       55.71       48.74      3.44 o 
  14   2   8        8.95        9.58      3.17 o 
  15   2   8       15.77        7.67      5.65 o 
   0   3   8      897.59      850.66     12.04 o 
   1   3   8       44.42       53.56      2.54 o 
   2   3   8      627.06      622.19      6.40 o 
   3   3   8       41.36       37.41      2.06 o 
   4   3   8      149.79      148.32      3.16 o 
   5   3   8        4.78        4.29      2.02 o 
   6   3   8      190.11      192.72      3.68 o 
   7   3   8      155.38      161.93      3.48 o 
   8   3   8       98.59      105.89      3.03 o 
   9   3   8       38.03       35.78      3.44 o 
  10   3   8      265.84      251.92      5.18 o 
  11   3   8       26.07       30.06      3.05 o 
  12   3   8       41.92       56.50      3.46 o 
  13   3   8       24.37       21.60      3.48 o 
  14   3   8      120.61      122.33      5.54 o 
   0   4   8       52.30       51.24      3.58 o 
   1   4   8       38.94       41.79      2.35 o 
   2   4   8       83.74       70.29      2.77 o 
   3   4   8      141.44      136.04      3.47 o 
   4   4   8       33.25       33.89      2.51 o 
   5   4   8       56.83       51.44      2.69 o 
   6   4   8       34.57       33.92      2.58 o 
   7   4   8        8.93        7.40      2.47 o 
   8   4   8        8.99        8.15      2.48 o 
   9   4   8       53.95       58.43      3.12 o 
  10   4   8       74.12       77.65      3.33 o 
  11   4   8        5.14       10.23      3.19 o 
  12   4   8       20.20       23.91      3.34 o 
  13   4   8       42.77       36.57      4.63 o 
   0   5   8      196.27      178.11      5.18 o 
   1   5   8      141.62      133.36      3.33 o 
   2   5   8      130.25      137.03      3.37 o 
   3   5   8      606.63      639.23      8.28 o 
   4   5   8      148.38      146.53      3.67 o 
   5   5   8       82.36       81.28      3.05 o 
   6   5   8       29.17       32.15      2.68 o 
   7   5   8       31.21       21.50      2.73 o 
   8   5   8        2.99        2.78      2.56 o 
   9   5   8      132.04      144.25      3.90 o 
  10   5   8       10.91       12.98      2.82 o 
  11   5   8       22.77       19.14      3.09 o 
  12   5   8       17.68       18.67      4.13 o 
   0   6   8      156.02      138.19      5.45 o 
   1   6   8       48.34       46.15      2.68 o 
   2   6   8        5.51        5.94      2.33 o 
   3   6   8       51.97       54.59      2.94 o 
   4   6   8      123.65      126.09      3.58 o 
   5   6   8       51.67       63.13      3.35 o 
   6   6   8       11.76       14.50      2.92 o 
   7   6   8       12.95       10.03      3.02 o 
   8   6   8       12.36       13.96      2.79 o 
   9   6   8        0.80       -1.56      2.81 o 
  10   6   8       27.78       27.68      4.23 o 
  11   6   8       20.52       33.77      8.73 o 
   0   7   8      336.91      359.75      7.92 o 
   1   7   8       36.29       39.72      2.82 o 
   2   7   8       46.89       49.95      2.96 o 
   3   7   8       69.17       74.55      3.33 o 
   4   7   8       40.52       48.33      3.09 o 
   5   7   8       17.10       16.99      3.17 o 
   6   7   8       21.23       28.70      4.09 o 
   7   7   8        8.27        6.04      4.10 o 
   8   7   8       86.88       96.63      5.74 o 
   9   7   8        8.28        9.41      5.76 o 
   0   8   8        3.15       -0.48      4.35 o 
   1   8   8        2.89        0.86      3.46 o 
   2   8   8       67.09       71.96      4.60 o 
   3   8   8       49.64       46.99      5.16 o 
   4   8   8        4.38        8.07      4.54 o 
   5   8   8      104.58       99.61      7.83 o 
   6   8   8       95.99      104.14     10.01 o 
   7   8   8       66.32       76.45      8.91 o 
   2   0   9        9.46        8.96      2.91 o 
   4   0   9        0.30       -1.19      2.97 o 
   6   0   9       27.01       34.23      3.45 o 
   8   0   9       43.31       37.90      4.13 o 
  10   0   9      265.37      296.44      9.67 o 
  12   0   9       33.76       43.03      7.83 o 
   1   1   9        0.83        0.35      1.92 o 
   2   1   9      191.05      180.10      3.50 o 
   3   1   9      148.08      147.01      3.29 o 
   4   1   9      127.15      126.53      3.10 o 
   5   1   9       41.43       40.45      2.45 o 
   6   1   9       87.17       86.57      3.58 o 
   7   1   9       52.42       50.14      2.83 o 
   8   1   9       69.77       65.25      3.25 o 
   9   1   9       42.88       39.66      3.07 o 
  10   1   9       32.33       31.14      3.14 o 
  11   1   9       40.24       23.32      3.26 o 
  12   1   9        3.66        4.36      4.21 o 
   1   2   9       40.45       45.71      2.47 o 
   2   2   9      120.97      125.01      2.94 o 
   3   2   9       43.84       38.63      2.43 o 
   4   2   9       39.45       45.33      2.52 o 
   5   2   9      355.04      342.97      5.04 o 
   6   2   9       45.05       43.26      2.82 o 
   7   2   9      471.49      481.80      6.54 o 
   8   2   9       39.06       34.87      2.84 o 
   9   2   9       53.12       47.70      3.82 o 
  10   2   9       61.38       64.31      3.65 o 
  11   2   9       51.26       49.52      3.96 o 
  12   2   9        4.42        4.64      5.47 o 
   1   3   9       50.96       40.35      2.46 o 
   2   3   9       16.17       18.62      2.28 o 
   3   3   9       41.20       46.75      2.67 o 
   4   3   9       20.70       18.43      2.54 o 
   5   3   9       75.32       91.30      3.75 o 
   6   3   9       67.42       72.35      3.18 o 
   7   3   9        1.24        3.53      2.75 o 
   8   3   9       41.81       46.42      3.28 o 
   9   3   9       24.19       26.52      3.10 o 
  10   3   9       12.11       11.32      3.17 o 
  11   3   9        3.80        4.70      4.85 o 
   1   4   9       99.77       88.49      3.25 o 
   2   4   9      116.23      123.71      3.57 o 
   3   4   9       53.31       55.80      3.03 o 
   4   4   9       51.49       51.39      3.09 o 
   5   4   9       11.91       13.82      2.81 o 
   6   4   9       30.96       35.08      3.07 o 
   7   4   9      123.65      138.36      5.84 o 
   8   4   9       39.63       39.67      3.26 o 
   9   4   9        5.39        4.89      3.29 o 
  10   4   9      103.23      114.75      6.73 o 
   1   5   9      159.37      163.94      3.91 o 
   2   5   9        6.41        9.14      2.69 o 
   3   5   9       21.45        9.83      2.74 o 
   4   5   9       52.08       53.93      3.59 o 
   5   5   9       81.04       72.40      3.86 o 
   6   5   9       11.77        9.75      2.97 o 
   7   5   9       32.03       26.38      3.23 o 
   8   5   9       58.86       67.71      4.23 o 
   9   5   9       37.26       31.46      4.44 o 
   1   6   9       10.34       10.12      2.92 o 
   2   6   9      207.36      221.60      4.58 o 
   3   6   9       71.05       74.33      3.42 o 
   4   6   9       45.99       64.00      3.93 o 
   5   6   9       10.45       10.55      4.02 o 
   6   6   9       11.11       10.57      4.25 o 
   7   6   9       26.87       32.94      4.53 o 
   1   7   9        7.43       11.58      3.43 o 
   2   7   9       60.29       71.04      4.32 o 
   3   7   9       30.01       29.49      3.61 o 
   0   0  10      134.84      149.59     17.27 o 
   2   0  10       25.80       27.09      3.81 o 
   4   0  10       12.80       17.30      4.40 o 
   6   0  10       16.78       22.43      4.56 o 
   8   0  10       19.51        5.91      7.06 o 
   0   1  10      123.05      121.12      4.84 o 
   1   1  10       63.92       59.88      3.02 o 
   2   1  10       64.25       62.63      3.01 o 
   3   1  10       28.05       32.29      2.80 o 
   4   1  10        3.31        1.93      2.57 o 
   5   1  10        0.21       -1.19      2.55 o 
   6   1  10      116.51      127.33      5.67 o 
   7   1  10       12.83        7.78      4.99 o 
   8   1  10       12.45       21.50      5.46 o 
   0   2  10      104.83      111.43      5.20 o 
   1   2  10       32.48       35.47      2.85 o 
   2   2  10       10.17       11.64      2.92 o 
   3   2  10      179.95      188.22      4.02 o 
   4   2  10       12.16        5.82      2.75 o 
   5   2  10        1.66        1.59      3.20 o 
   6   2  10       30.08       41.23      4.43 o 
   7   2  10       26.73       25.58      6.12 o 
   0   3  10       13.76       15.50      4.40 o 
   1   3  10       12.41        8.25      2.90 o 
   2   3  10       41.54       44.86      3.41 o 
   3   3  10       23.39       22.04      3.30 o 
   4   3  10       17.57       16.36      3.55 o 
   5   3  10        0.84        3.65      3.70 o 
   6   3  10       97.87      127.10     22.28 o 
   0   4  10       21.54       16.34      4.88 o 
   1   4  10       13.01        9.86      3.47 o 
   2   4  10        2.59       -1.55      3.36 o 
   3   4  10       12.83       15.55      4.97 o 
   4   4  10       19.49       16.39      4.91 o 
                                                 
